# Supplementary material for: 1,10-Bis[2-(prop-1-en­yl)phen­oxy]deca­ne
Source: Acta Crystallogr Sect E Struct Rep Online. 2012 Jan 7;68(Pt 2):o266. doi: 10.1107/S1600536811055061 (PMC3274965; doi:10.1107/S1600536811055061)
Supplement: Supplementary file 2 [file e-68-0o266-Isup2.hkl]

# 
# h,k,l, Fc-squared, Fo-squared, sigma(Fo-squared) and status flag 
# 
data_I
_shelx_title ' A in P2(1)/c' 
_shelx_refln_list_code          4 
_shelx_F_calc_maximum      135.40 
_exptl_crystal_F_000       444.00 
_reflns_d_resolution_high  0.7570 
 
loop_ 
 _symmetry_equiv_pos_as_xyz 
 'x, y, z' 
 '-x, y+1/2, -z+1/2' 
 '-x, -y, -z' 
 'x, -y-1/2, z-1/2' 
 
_cell_length_a     5.4084 
_cell_length_b    12.2076 
_cell_length_c    19.3909 
_cell_angle_alpha  90.000 
_cell_angle_beta   92.025 
_cell_angle_gamma  90.000 
 
_shelx_F_squared_multiplier     1.000 
 
loop_ 
 _refln_index_h 
 _refln_index_k 
 _refln_index_l 
 _refln_F_squared_calc 
 _refln_F_squared_meas 
 _refln_F_squared_sigma 
 _refln_observed_status 
   2   0   0      304.96      318.39      4.08 o 
   3   0   0       27.18       27.99      1.09 o 
   4   0   0       28.27       38.30      1.47 o 
   5   0   0       48.67       44.19      1.73 o 
   6   0   0        0.25        6.52      4.03 o 
   7   0   0        0.76       -0.04      2.65 o 
   1   1   0      137.04      150.81      1.26 o 
   2   1   0        5.28        7.12      0.35 o 
   3   1   0        4.81        6.29      0.43 o 
   4   1   0        1.04        1.21      0.45 o 
   5   1   0        2.76        3.24      0.66 o 
   6   1   0       94.42      101.39      2.15 o 
   7   1   0        0.64        2.78      1.23 o 
   0   2   0      867.31      709.29      7.17 o 
   2   2   0      143.56      126.73      1.44 o 
   4   2   0       43.04       51.34      1.06 o 
   5   2   0        0.15        0.62      0.59 o 
   6   2   0        3.47        4.12      1.04 o 
   7   2   0       12.18       15.23      1.68 o 
   1   3   0     2080.81     2332.43     17.27 o 
   2   3   0      268.53      397.69      3.17 o 
   3   3   0       39.01       27.97      0.68 o 
   4   3   0       44.88       44.61      0.97 o 
   5   3   0        4.65        3.86      0.91 o 
   6   3   0        0.06        1.11      0.99 o 
   7   3   0        0.93        3.71      1.26 o 
   0   4   0      158.80      197.10      2.51 o 
   1   4   0     1319.20     1403.34     10.45 o 
   2   4   0      479.30      542.39      5.16 o 
   3   4   0       26.32       31.93      0.69 o 
   4   4   0       11.08       12.43      0.56 o 
   5   4   0       45.81       47.00      2.01 o 
   6   4   0        0.00       -0.78      0.78 o 
   1   5   0        6.79        9.46      0.34 o 
   2   5   0      661.62      664.57      6.29 o 
   3   5   0       19.97       23.83      0.84 o 
   4   5   0       12.78       10.89      0.77 o 
   5   5   0        0.36        0.01      0.69 o 
   6   5   0        0.84        0.06      0.84 o 
   0   6   0       70.99       76.09      1.37 o 
   1   6   0      411.70      462.07      4.02 o 
   2   6   0      198.44      202.15      2.28 o 
   3   6   0        7.16        6.35      0.57 o 
   4   6   0        8.91        6.32      0.70 o 
   5   6   0       12.04       13.03      1.37 o 
   6   6   0        0.10        0.29      1.07 o 
   1   7   0      500.12      522.71      4.58 o 
   2   7   0        0.95        1.80      0.42 o 
   3   7   0        0.00       -0.08      0.52 o 
   4   7   0       24.78       21.12      0.96 o 
   5   7   0        1.22        1.16      0.73 o 
   6   7   0        2.56        1.72      1.51 o 
   0   8   0       41.10       42.12      1.36 o 
   1   8   0        0.15       -0.30      0.30 o 
   2   8   0        0.20        0.17      0.31 o 
   3   8   0        3.59        6.48      0.65 o 
   4   8   0        0.56        0.74      0.62 o 
   5   8   0        2.72        1.66      0.86 o 
   6   8   0        6.98        5.92      1.48 o 
   1   9   0       35.54       38.25      0.86 o 
   2   9   0       26.24       28.73      0.81 o 
   3   9   0       13.82       15.37      0.84 o 
   4   9   0        0.00       -0.44      0.63 o 
   5   9   0        0.17       -0.81      0.81 o 
   0  10   0      258.32      274.03      3.92 o 
   1  10   0       12.62       13.85      0.65 o 
   2  10   0       11.12        6.49      0.66 o 
   3  10   0       34.79       28.24      1.11 o 
   4  10   0        1.13        0.25      0.79 o 
   5  10   0        0.05       -0.43      1.09 o 
   1  11   0        1.43        1.65      0.60 o 
   2  11   0        6.36        7.61      0.73 o 
   3  11   0        9.74       10.58      0.96 o 
   4  11   0        7.06        5.69      1.15 o 
   5  11   0        0.01       -1.13      1.13 o 
   0  12   0        0.60       -0.31      0.72 o 
   1  12   0       75.02       83.73      1.45 o 
   2  12   0        6.91        6.53      0.78 o 
   3  12   0        0.00        1.05      0.79 o 
   4  12   0        0.05       -0.57      0.89 o 
   1  13   0       46.08       46.31      1.91 o 
   2  13   0        3.64        1.90      0.89 o 
   3  13   0        0.30        1.06      0.89 o 
   4  13   0        0.11       -1.13      1.13 o 
   0  14   0        0.07        0.63      0.84 o 
   1  14   0       10.54        8.93      1.04 o 
   2  14   0        0.00        0.47      0.91 o 
   3  14   0        0.02       -0.71      0.90 o 
   1  15   0        1.23        2.68      0.94 o 
   2  15   0        6.63        5.98      1.13 o 
   0  16   0        0.24        1.22      2.65 o 
  -7   1   1        0.02        2.48      1.34 o 
  -6   1   1        9.30       11.33      1.94 o 
  -5   1   1        9.05        9.62      0.71 o 
  -4   1   1        0.14        0.36      0.45 o 
  -3   1   1       11.50       17.77      0.61 o 
  -2   1   1        8.39        7.57      0.35 o 
  -1   1   1     3337.48     2924.71     20.17 o 
   0   1   1      260.90      184.59      1.47 o 
   1   1   1     2839.63     3639.25     28.98 o 
   2   1   1      522.81      422.98      3.69 o 
   3   1   1       11.46       18.57      0.67 o 
   4   1   1        3.53        4.04      0.56 o 
   5   1   1        6.00        9.71      0.74 o 
   6   1   1       34.01       41.05      2.45 o 
   7   1   1       13.16       15.89      1.42 o 
  -7   2   1        4.23        4.39      1.53 o 
  -6   2   1        0.98        0.56      0.81 o 
  -5   2   1       25.78       36.32      2.21 o 
  -4   2   1       17.27       17.98      0.97 o 
  -3   2   1       17.62       25.32      0.72 o 
  -2   2   1      243.82      225.59      2.13 o 
  -1   2   1      518.89      584.00      4.42 o 
   0   2   1     1662.03     1999.91     15.11 o 
   1   2   1     6523.52     6676.46     59.24 o 
   2   2   1       95.89       80.64      1.14 o 
   3   2   1       12.98       13.34      0.52 o 
   4   2   1       14.30       12.18      0.58 o 
   5   2   1        6.24        5.22      0.63 o 
   6   2   1       38.95       40.48      2.29 o 
   7   2   1        5.80       10.51      1.71 o 
  -7   3   1        3.10        3.20      1.22 o 
  -6   3   1        1.38        1.22      0.78 o 
  -5   3   1       85.94       88.07      2.18 o 
  -4   3   1       41.16       40.46      1.78 o 
  -3   3   1        5.91        4.60      0.43 o 
  -2   3   1      999.23     1121.60      9.19 o 
  -1   3   1     1398.96     1436.48     10.65 o 
   0   3   1      266.42      354.58      2.97 o 
   1   3   1     1277.62     1144.64     10.23 o 
   4   3   1       13.08       15.18      0.63 o 
   5   3   1        1.09        2.29      0.79 o 
   6   3   1        0.00        0.40      0.86 o 
   7   3   1        0.29        1.42      1.17 o 
  -6   4   1        0.02        0.93      0.81 o 
  -5   4   1       33.41       31.99      1.43 o 
  -4   4   1        5.72        5.79      0.52 o 
  -3   4   1        1.41        2.35      0.30 o 
  -2   4   1      154.47      117.10      1.28 o 
  -1   4   1      849.62      964.63      7.89 o 
   0   4   1       51.90       42.60      0.67 o 
   1   4   1      226.86      293.43      2.34 o 
   2   4   1     1358.36     1394.30     12.62 o 
   3   4   1        1.59        0.62      0.43 o 
   4   4   1        7.70        8.32      0.45 o 
   5   4   1        8.54        4.59      0.79 o 
   6   4   1        0.38        0.61      1.22 o 
  -6   5   1        0.36        0.68      1.03 o 
  -5   5   1        0.11       -0.70      0.70 o 
  -4   5   1        7.46        8.33      0.70 o 
  -3   5   1        2.13        2.59      0.29 o 
  -2   5   1       11.70        9.95      0.71 o 
  -1   5   1        0.08        0.31      0.26 o 
   0   5   1        2.65        3.15      0.24 o 
   1   5   1       11.95       12.41      0.44 o 
   2   5   1      424.60      495.38      4.81 o 
   3   5   1       33.50       30.58      0.93 o 
   4   5   1        0.88        0.67      0.55 o 
   5   5   1      100.61       86.61      1.78 o 
   6   5   1        0.13       -0.81      0.81 o 
  -6   6   1        1.02        0.61      1.07 o 
  -5   6   1       36.13       32.44      1.26 o 
  -4   6   1       24.48       18.53      0.89 o 
  -3   6   1       51.22       45.89      1.11 o 
  -2   6   1      249.42      261.58      2.51 o 
  -1   6   1     1585.53     1707.02     13.87 o 
   0   6   1       66.36       75.15      0.97 o 
   1   6   1       10.05       12.60      0.73 o 
   2   6   1      180.85      210.21      3.79 o 
   3   6   1       23.29       27.63      0.91 o 
   4   6   1        2.27        0.53      0.56 o 
   5   6   1        0.02        0.32      0.70 o 
   6   6   1        0.03        0.04      0.92 o 
  -6   7   1        1.20       -0.64      1.82 o 
  -5   7   1        4.79        3.59      0.77 o 
  -4   7   1       18.14       15.34      0.85 o 
  -3   7   1       17.81       14.72      0.76 o 
  -2   7   1      146.80      149.19      1.64 o 
  -1   7   1        1.29        3.27      0.35 o 
   0   7   1        1.87        2.07      0.30 o 
   1   7   1      439.13      447.69      3.96 o 
   2   7   1       27.17       31.19      0.91 o 
   3   7   1        0.02        0.70      0.52 o 
   4   7   1       13.43       10.88      0.78 o 
   5   7   1        0.15        0.54      0.71 o 
   6   7   1        1.19        1.95      1.24 o 
  -6   8   1        1.76       -0.59      1.27 o 
  -5   8   1        1.99        1.85      0.75 o 
  -4   8   1        0.27        0.01      0.62 o 
  -3   8   1        0.40        1.71      0.58 o 
  -2   8   1       71.40       72.12      1.09 o 
  -1   8   1       18.14       18.19      0.62 o 
   0   8   1       17.12       18.73      0.63 o 
   1   8   1       69.78       83.01      1.15 o 
   2   8   1       11.96       12.69      0.63 o 
   3   8   1       68.07       56.73      1.27 o 
   4   8   1        9.28        7.13      0.75 o 
   5   8   1        0.49        0.01      0.86 o 
   6   8   1        4.81        3.75      1.39 o 
  -5   9   1        0.45       -0.37      1.07 o 
  -4   9   1        7.62        5.00      0.78 o 
  -3   9   1        2.42        1.14      0.56 o 
  -2   9   1       10.97        8.04      0.49 o 
  -1   9   1        4.77        6.84      0.47 o 
   0   9   1      289.07      255.74      2.58 o 
   1   9   1       39.91       44.62      0.91 o 
   2   9   1       10.61       12.02      0.70 o 
   3   9   1       32.11       26.14      1.03 o 
   4   9   1       17.53       17.56      1.41 o 
   5   9   1        0.31       -1.00      1.00 o 
  -5  10   1        0.36       -0.85      1.09 o 
  -4  10   1        0.02        0.26      0.76 o 
  -3  10   1       16.76       17.14      0.92 o 
  -2  10   1        0.00       -0.12      0.55 o 
  -1  10   1        0.93        1.19      0.44 o 
   0  10   1      129.08      128.84      1.66 o 
   1  10   1       14.55       12.48      0.59 o 
   2  10   1        4.25        4.48      0.62 o 
   3  10   1       17.27       20.00      0.95 o 
   4  10   1        3.62        4.79      0.86 o 
   5  10   1        0.02       -0.64      0.87 o 
  -5  11   1        0.27        0.82      1.25 o 
  -4  11   1        0.04        1.24      0.86 o 
  -3  11   1        3.57        4.35      0.76 o 
  -2  11   1        9.87        9.07      0.75 o 
  -1  11   1        3.23        3.77      0.67 o 
   0  11   1        6.80       10.62      0.65 o 
   1  11   1       22.79       20.99      0.79 o 
   2  11   1        3.93        5.92      0.68 o 
   3  11   1        2.58        4.70      0.86 o 
   4  11   1        0.24       -0.32      0.82 o 
   5  11   1        1.21        1.18      1.25 o 
  -4  12   1        0.29       -0.46      1.09 o 
  -3  12   1       12.03       14.29      1.26 o 
  -2  12   1        1.01        1.00      0.77 o 
  -1  12   1        1.52        2.14      0.58 o 
   0  12   1       10.60       11.06      0.70 o 
   1  12   1       47.81       52.37      1.55 o 
   2  12   1        1.42        2.70      0.79 o 
   3  12   1        3.41        2.33      1.03 o 
   4  12   1        0.04       -0.23      0.87 o 
  -4  13   1        3.50        4.32      1.55 o 
  -3  13   1        1.08        1.84      0.89 o 
  -2  13   1        0.41        1.53      0.97 o 
  -1  13   1       45.82       44.57      2.01 o 
   0  13   1        3.86        5.27      0.64 o 
   1  13   1        9.66       11.60      1.01 o 
   2  13   1        2.89        2.73      0.89 o 
   3  13   1        0.34        0.59      0.89 o 
   4  13   1        0.21       -1.25      1.44 o 
  -3  14   1        0.16       -0.97      0.97 o 
  -2  14   1        1.76        2.00      0.95 o 
  -1  14   1        4.91        8.66      0.90 o 
   0  14   1       15.17       13.78      0.80 o 
   1  14   1        4.80        6.49      1.24 o 
   2  14   1        3.09        3.56      1.32 o 
   3  14   1        0.50       -0.91      0.91 o 
  -2  15   1        1.35        1.62      1.38 o 
  -1  15   1        0.18        0.59      0.93 o 
   0  15   1        0.07        0.45      2.07 o 
   1  15   1        0.70        0.82      1.41 o 
   2  15   1        8.70       11.17      1.20 o 
   0  16   1        1.84        0.04      1.80 o 
  -7   0   2        0.10        2.85      2.24 o 
  -6   0   2      171.55      165.77      3.38 o 
  -5   0   2       25.67       25.85      1.30 o 
  -4   0   2        0.71        1.61      1.05 o 
  -3   0   2       29.49       42.69      1.21 o 
  -2   0   2        8.68       13.11      0.70 o 
  -1   0   2     1254.21     1118.73     10.89 o 
   0   0   2     3321.77     3075.41    129.33 o 
   1   0   2      261.04      173.48      2.23 o 
   3   0   2       83.37       95.67      2.19 o 
   4   0   2        5.46        6.32      1.02 o 
   5   0   2       24.52       34.52      1.56 o 
   6   0   2        0.95        0.03      1.24 o 
   7   0   2       11.18        9.32      1.87 o 
  -7   1   2        0.01        0.87      1.39 o 
  -6   1   2       12.30       13.11      0.96 o 
  -5   1   2        6.28        5.86      0.71 o 
  -4   1   2        8.97       10.59      0.60 o 
  -3   1   2      182.72      226.76      2.30 o 
  -2   1   2      149.28      150.73      1.57 o 
  -1   1   2      415.97      476.32      3.59 o 
   0   1   2     2769.87     3268.33     20.52 o 
   1   1   2      194.63      176.71      1.38 o 
   3   1   2        0.00       -0.08      0.33 o 
   4   1   2        1.68       -0.02      0.44 o 
   5   1   2        0.11       -0.68      0.68 o 
   6   1   2        5.04        8.09      1.32 o 
   7   1   2       13.85       20.98      2.29 o 
  -7   2   2        1.72        0.35      1.15 o 
  -6   2   2        0.32       -0.09      0.80 o 
  -5   2   2        0.12        0.30      0.70 o 
  -4   2   2       73.33       66.53      1.20 o 
  -3   2   2       14.56        7.05      0.44 o 
  -2   2   2       15.47        9.47      0.37 o 
  -1   2   2      832.73      813.12      6.77 o 
   0   2   2     3891.17     4369.92     33.64 o 
   1   2   2    18332.26    19981.40    169.13 o 
   2   2   2      320.77      521.50      4.46 o 
   3   2   2      184.69      178.51      1.92 o 
   4   2   2        0.04       -0.50      0.50 o 
   5   2   2        2.47        1.75      0.71 o 
   6   2   2        9.08       12.28      1.76 o 
   7   2   2        0.28        3.38      1.40 o 
  -7   3   2        5.93        5.31      1.25 o 
  -6   3   2        0.82        1.87      0.78 o 
  -5   3   2      215.12      225.31      2.88 o 
  -4   3   2        2.68        3.72      0.63 o 
  -3   3   2      101.33      114.76      1.38 o 
  -2   3   2        1.92        0.18      0.26 o 
  -1   3   2       83.45       50.68      1.09 o 
   0   3   2      186.82      146.73      1.36 o 
   1   3   2     1909.51     1899.02     15.54 o 
   2   3   2      361.49      359.20      3.56 o 
   3   3   2       49.30       44.58      0.78 o 
   4   3   2        6.74        8.16      0.52 o 
   5   3   2        0.01       -0.32      0.67 o 
   6   3   2        4.87        7.66      1.05 o 
  -6   4   2        0.00       -0.89      0.89 o 
  -5   4   2        0.09       -0.47      0.70 o 
  -4   4   2       88.38       86.98      1.35 o 
  -3   4   2        7.12        6.51      0.39 o 
  -1   4   2      392.69      399.49      3.46 o 
   0   4   2      302.39      305.82      2.64 o 
   1   4   2      517.38      482.03      3.73 o 
   2   4   2      427.75      505.34      5.37 o 
   3   4   2        0.97        0.12      0.39 o 
   4   4   2       15.86       14.45      0.79 o 
   5   4   2       21.51       19.42      1.25 o 
   6   4   2        0.00        0.42      0.86 o 
  -6   5   2        1.45        1.23      1.01 o 
  -5   5   2        3.76        5.23      0.77 o 
  -4   5   2       10.28        8.95      0.56 o 
  -3   5   2        0.71        0.23      0.29 o 
  -2   5   2       20.13       25.21      0.85 o 
  -1   5   2      601.22      766.19      6.39 o 
   0   5   2        3.29        3.78      0.24 o 
   1   5   2        5.41        5.93      0.30 o 
   2   5   2       85.31      116.98      1.99 o 
   3   5   2        8.24        6.05      0.54 o 
   4   5   2        9.94       11.99      0.78 o 
   5   5   2        5.35        6.42      0.84 o 
   6   5   2        0.78        0.04      0.95 o 
  -6   6   2        0.01       -0.94      0.94 o 
  -5   6   2       13.76       15.69      0.99 o 
  -4   6   2       37.19       35.77      2.19 o 
  -3   6   2        0.00       -0.04      0.30 o 
  -2   6   2        4.12        6.79      0.38 o 
  -1   6   2      142.62      163.23      1.67 o 
   0   6   2      116.75       95.15      1.09 o 
   1   6   2       14.63       11.84      0.42 o 
   2   6   2       37.40       33.15      1.07 o 
   3   6   2        6.83       10.30      0.63 o 
   4   6   2        0.04       -0.24      0.54 o 
   5   6   2        0.94        0.81      0.71 o 
   6   6   2        0.14       -0.87      0.95 o 
  -6   7   2        0.57       -0.12      1.02 o 
  -5   7   2        8.51        9.14      0.87 o 
  -4   7   2        1.50        0.56      0.62 o 
  -3   7   2        9.11        9.05      0.72 o 
  -2   7   2       67.98       73.14      1.08 o 
  -1   7   2      446.91      477.75      4.19 o 
   0   7   2       57.22       70.57      0.98 o 
   1   7   2      156.80      142.32      2.11 o 
   2   7   2       17.62       19.47      0.81 o 
   3   7   2       75.05       91.16      1.52 o 
   4   7   2        2.70        2.88      0.64 o 
   5   7   2        0.56        0.27      0.82 o 
   6   7   2        4.30        3.01      1.03 o 
  -6   8   2        0.04        0.66      1.61 o 
  -5   8   2        0.27        0.20      0.95 o 
  -4   8   2        0.87       -0.36      0.61 o 
  -3   8   2        2.18        0.71      0.56 o 
  -2   8   2       35.19       36.53      0.88 o 
  -1   8   2       32.94       33.22      1.11 o 
   0   8   2      254.55      249.92      2.45 o 
   1   8   2      182.82      196.97      2.06 o 
   2   8   2        3.54        4.02      0.52 o 
   3   8   2       23.64       31.48      1.04 o 
   4   8   2       12.82        9.85      0.89 o 
   5   8   2        1.31        2.70      0.88 o 
   6   8   2        1.93        1.26      1.27 o 
  -5   9   2        0.00       -1.12      1.12 o 
  -4   9   2        0.01       -0.63      0.63 o 
  -3   9   2        0.88       -0.16      0.56 o 
  -2   9   2        3.84        3.95      0.48 o 
  -1   9   2        0.64        0.12      0.37 o 
   0   9   2      190.09      179.21      1.99 o 
   1   9   2        0.08       -0.36      0.36 o 
   2   9   2        3.42        3.03      0.52 o 
   3   9   2        0.04        0.29      0.59 o 
   4   9   2        2.35        3.44      0.80 o 
   5   9   2        0.47       -0.82      0.82 o 
  -5  10   2        0.01       -0.28      1.95 o 
  -4  10   2        3.61        2.58      0.78 o 
  -3  10   2       14.74       13.11      0.85 o 
  -2  10   2        3.76        3.31      0.61 o 
  -1  10   2        0.08       -0.22      0.56 o 
   0  10   2       29.14       32.13      0.94 o 
   1  10   2        0.80        2.35      0.61 o 
   2  10   2       11.57       12.63      0.73 o 
   3  10   2        9.67       11.18      1.18 o 
   4  10   2        0.11        0.12      0.80 o 
   5  10   2        0.03       -0.86      0.86 o 
  -5  11   2        0.27       -0.20      1.21 o 
  -4  11   2        0.37       -1.02      1.02 o 
  -3  11   2        0.00        0.58      0.68 o 
  -2  11   2        3.81        2.91      0.66 o 
  -1  11   2       16.17       18.16      0.77 o 
   0  11   2      172.59      159.74      1.97 o 
   1  11   2       49.45       45.92      1.08 o 
   2  11   2        1.12        1.43      0.62 o 
   3  11   2        2.74        0.60      0.75 o 
   4  11   2        8.30        6.12      0.95 o 
   5  11   2        0.02       -0.29      0.94 o 
  -4  12   2        0.28       -0.27      1.09 o 
  -3  12   2        1.89        1.60      0.78 o 
  -2  12   2        9.97        7.57      0.79 o 
  -1  12   2        3.01        1.95      0.57 o 
   0  12   2       26.81       26.64      0.97 o 
   1  12   2        5.37        6.19      0.70 o 
   2  12   2        4.72        7.57      0.97 o 
   3  12   2        0.00       -0.30      0.83 o 
   4  12   2        0.74       -0.17      0.92 o 
  -4  13   2        0.58       -0.74      1.15 o 
  -3  13   2        1.88        2.00      0.89 o 
  -2  13   2       13.07       13.78      0.97 o 
  -1  13   2        5.97        6.28      0.79 o 
   0  13   2        2.50        4.36      0.65 o 
   1  13   2       16.98       15.83      1.11 o 
   2  13   2        0.16        1.03      0.88 o 
   3  13   2        1.71        1.04      0.89 o 
   4  13   2        0.02        0.18      1.00 o 
  -3  14   2        0.00       -1.12      1.12 o 
  -2  14   2        0.30        0.48      0.98 o 
  -1  14   2       51.47       57.79      1.74 o 
   0  14   2        0.06        1.33      0.66 o 
   1  14   2        0.28        0.91      0.90 o 
   2  14   2       52.81       59.48      2.11 o 
   3  14   2        0.37        0.55      0.97 o 
  -2  15   2        0.05       -0.06      1.01 o 
  -1  15   2        5.12        8.30      1.05 o 
   0  15   2        3.36        4.37      1.66 o 
   1  15   2        2.16        2.19      0.98 o 
   2  15   2        1.03        2.77      1.05 o 
   0  16   2        0.31       -0.67      3.97 o 
  -7   1   3        0.00        1.38      2.34 o 
  -6   1   3       19.61       17.99      1.23 o 
  -5   1   3        1.05       -0.43      0.57 o 
  -4   1   3        0.14        0.96      0.44 o 
  -3   1   3      415.81      401.14      3.66 o 
  -2   1   3       33.00       25.66      0.60 o 
  -1   1   3      739.94      749.13      6.80 o 
   0   1   3     3166.89     3176.35     23.04 o 
   1   1   3     4490.71     4845.51     36.41 o 
   3   1   3       31.46       37.51      0.83 o 
   4   1   3        0.00       -0.35      0.43 o 
   5   1   3        0.92        1.56      0.58 o 
   6   1   3        8.61        8.68      1.00 o 
   7   1   3        4.72        5.40      1.30 o 
  -7   2   3        0.01       -0.09      1.06 o 
  -6   2   3        0.39       -0.03      0.82 o 
  -5   2   3      158.28      155.66      2.12 o 
  -4   2   3       11.62       14.96      0.64 o 
  -2   2   3        3.89        5.77      0.48 o 
  -1   2   3      281.92      223.28      1.80 o 
   0   2   3    11717.19    12071.69     99.41 o 
   1   2   3     1252.36     1248.39      8.74 o 
   2   2   3      257.41      296.80      2.67 o 
   3   2   3      558.62      554.24      4.87 o 
   4   2   3        0.86        1.29      0.46 o 
   5   2   3        0.06       -0.51      0.51 o 
   6   2   3        0.88        0.78      1.18 o 
   7   2   3        1.93        3.32      1.37 o 
  -6   3   3        2.19        1.02      0.96 o 
  -5   3   3       17.04       20.86      1.17 o 
  -4   3   3        6.41        8.60      0.59 o 
  -3   3   3       38.16       55.12      0.96 o 
  -1   3   3      132.81       96.50      1.02 o 
   0   3   3     1488.61     1484.38     11.94 o 
   1   3   3     1272.85     1330.04     11.63 o 
   2   3   3       78.60      106.67      1.36 o 
   3   3   3       70.68       67.64      1.72 o 
   4   3   3        2.22        2.59      0.42 o 
   5   3   3        0.33       -0.76      0.76 o 
   6   3   3       16.38       17.51      1.49 o 
  -6   4   3        0.92        2.67      0.99 o 
  -5   4   3       17.87       19.80      1.14 o 
  -4   4   3      208.35      222.72      2.40 o 
  -3   4   3        4.07        3.54      0.38 o 
  -2   4   3      112.65      138.50      1.56 o 
   0   4   3      150.28      164.12      1.52 o 
   1   4   3     1053.48     1108.77      7.82 o 
   2   4   3     1524.17     1681.96     15.09 o 
   3   4   3        1.47        0.15      0.42 o 
   4   4   3        3.18        3.37      0.59 o 
   5   4   3        8.67        9.90      0.87 o 
   6   4   3        0.88        1.42      1.08 o 
  -6   5   3        1.18        1.27      1.06 o 
  -5   5   3        7.16        5.39      0.85 o 
  -4   5   3      365.15      345.55      3.42 o 
  -3   5   3        0.27       -0.05      0.31 o 
  -2   5   3        2.30        4.14      0.40 o 
  -1   5   3     1615.48     1871.07     15.12 o 
   0   5   3      280.98      375.67      3.25 o 
   1   5   3        3.23        2.34      0.27 o 
   2   5   3      958.21     1007.62      9.29 o 
   3   5   3        4.29        5.22      0.54 o 
   4   5   3        0.14        0.14      0.55 o 
   5   5   3        0.32        1.58      0.73 o 
   6   5   3        0.74       -0.39      0.92 o 
  -6   6   3        0.31       -0.99      0.99 o 
  -5   6   3        1.65       -0.31      0.91 o 
  -4   6   3       49.56       47.94      1.91 o 
  -3   6   3       14.92       12.20      0.57 o 
  -2   6   3       14.69       19.27      0.57 o 
  -1   6   3       68.93       64.69      0.94 o 
   0   6   3        7.64        8.50      0.35 o 
   1   6   3       11.19       11.55      0.49 o 
   2   6   3      564.46      577.54      5.59 o 
   3   6   3        2.20        4.07      0.52 o 
   4   6   3        0.18       -0.54      0.54 o 
   5   6   3        9.05        7.48      0.95 o 
   6   6   3        2.49        1.84      0.99 o 
  -6   7   3        0.14       -1.02      1.02 o 
  -5   7   3       26.19       27.70      1.52 o 
  -4   7   3       16.16       19.31      1.22 o 
  -3   7   3       14.46       12.76      0.60 o 
  -2   7   3       15.07       23.63      0.88 o 
  -1   7   3       50.50       47.37      0.86 o 
   0   7   3       22.96       35.61      0.72 o 
   1   7   3        1.11        1.21      0.30 o 
   2   7   3       30.02       27.95      0.89 o 
   3   7   3       50.26       50.29      1.19 o 
   4   7   3       12.53        7.74      0.73 o 
   5   7   3        1.90        1.53      0.85 o 
   6   7   3        3.90        3.22      1.07 o 
  -6   8   3        1.10        1.18      1.27 o 
  -5   8   3        9.57        9.74      1.21 o 
  -4   8   3        0.48        0.49      0.62 o 
  -3   8   3       54.10       43.27      1.22 o 
  -2   8   3      193.48      194.31      2.11 o 
  -1   8   3        4.37        5.85      0.44 o 
   0   8   3      215.68      245.94      2.42 o 
   1   8   3      124.79      129.85      1.70 o 
   2   8   3       32.17       30.12      0.94 o 
   3   8   3        0.04        0.26      0.69 o 
   4   8   3        0.21        1.11      0.69 o 
   5   8   3        4.55        5.37      1.21 o 
   6   8   3        0.02        0.24      1.06 o 
  -5   9   3        0.00        0.20      1.02 o 
  -4   9   3        1.11        0.02      0.63 o 
  -3   9   3        6.57        4.21      0.67 o 
  -2   9   3        0.29       -0.09      0.39 o 
  -1   9   3        2.14        2.75      0.44 o 
   0   9   3       29.83       31.13      1.09 o 
   1   9   3       58.11       52.86      1.13 o 
   2   9   3        4.84        2.91      0.52 o 
   3   9   3       26.22       29.47      1.21 o 
   4   9   3        0.38        1.81      0.80 o 
   5   9   3        0.57        0.41      0.89 o 
  -5  10   3        0.00       -1.47      1.47 o 
  -4  10   3        0.03        0.02      0.86 o 
  -3  10   3        5.30        2.48      0.78 o 
  -2  10   3        0.87        1.12      0.46 o 
  -1  10   3        0.92        1.21      0.47 o 
   0  10   3        4.92        6.05      0.87 o 
   1  10   3      108.46      104.29      1.64 o 
   2  10   3        0.01       -0.47      0.52 o 
   3  10   3        0.56        0.48      0.72 o 
   4  10   3        0.32        2.69      0.86 o 
   5  10   3        0.06        0.86      0.93 o 
  -5  11   3        0.48       -0.87      1.40 o 
  -4  11   3        0.00       -0.86      0.86 o 
  -3  11   3       15.25       12.38      0.89 o 
  -2  11   3        4.70        2.88      0.66 o 
  -1  11   3        0.44        0.18      0.48 o 
   0  11   3      205.47      205.16      2.35 o 
   1  11   3      105.93       97.24      1.64 o 
   2  11   3        2.30        3.69      0.78 o 
   3  11   3        0.00        0.12      0.75 o 
   4  11   3        0.10       -0.30      0.86 o 
   5  11   3        2.03        1.57      1.03 o 
  -4  12   3        0.03        0.12      1.09 o 
  -3  12   3        2.50        1.19      0.75 o 
  -2  12   3        1.68        0.90      0.67 o 
  -1  12   3       24.65       21.84      0.87 o 
   0  12   3        0.93        3.02      0.60 o 
   1  12   3        5.27        6.06      0.70 o 
   2  12   3        1.39        0.91      1.32 o 
   3  12   3        3.90        5.34      0.97 o 
   4  12   3        1.85       -0.03      1.10 o 
  -4  13   3        0.96       -0.78      1.15 o 
  -3  13   3        0.05       -0.01      1.02 o 
  -2  13   3        3.38        3.86      0.79 o 
  -1  13   3        0.42        1.01      0.71 o 
   0  13   3       12.51       15.90      0.99 o 
   1  13   3        0.56        0.47      0.78 o 
   2  13   3        3.28        1.64      0.89 o 
   3  13   3        0.00       -0.20      0.89 o 
   4  13   3        0.42       -0.07      1.27 o 
  -3  14   3        0.10       -1.54      2.04 o 
  -2  14   3        6.95        6.79      0.93 o 
  -1  14   3       16.04       18.42      1.05 o 
   0  14   3        0.05        1.25      1.27 o 
   1  14   3        2.00        3.91      0.93 o 
   2  14   3        5.08        5.74      1.03 o 
   3  14   3        1.72        2.67      1.68 o 
  -2  15   3        2.13       -0.15      0.96 o 
  -1  15   3        1.36        2.55      1.12 o 
   0  15   3        0.03        0.43      1.59 o 
   1  15   3        0.31        0.73      0.94 o 
   2  15   3        0.32        1.25      1.05 o 
   0  16   3        1.10        3.38      1.37 o 
  -7   0   4        0.00       -2.85      2.85 o 
  -6   0   4        3.46        3.00      1.11 o 
  -5   0   4       15.80       21.81      1.44 o 
  -4   0   4        4.74        3.69      0.77 o 
  -3   0   4      152.77      149.70      2.43 o 
  -2   0   4      369.60      356.35      4.49 o 
  -1   0   4     1082.58     1383.47     13.45 o 
   0   0   4      278.02      198.49      3.01 o 
   1   0   4    15269.21    15331.54    179.91 o 
   3   0   4      257.77      294.77      3.95 o 
   4   0   4      179.70      190.16      3.09 o 
   5   0   4        0.05       -0.62      0.78 o 
   6   0   4        0.10       -0.71      1.30 o 
   7   0   4       21.44       19.05      2.16 o 
  -7   1   4        0.07        3.26      3.06 o 
  -6   1   4       16.49       15.92      1.43 o 
  -5   1   4       60.06       63.21      1.38 o 
  -4   1   4        8.50       13.08      0.63 o 
  -3   1   4       38.14       33.38      1.03 o 
  -2   1   4      194.28      219.83      2.57 o 
  -1   1   4        3.41        2.09      0.54 o 
   0   1   4        3.51        2.92      0.20 o 
   1   1   4     3341.32     3694.31     27.83 o 
   2   1   4        2.42        3.31      0.30 o 
   3   1   4       28.99       32.97      0.85 o 
   4   1   4        2.83        1.84      0.48 o 
   5   1   4        1.92        2.94      0.70 o 
   6   1   4        2.08        2.63      0.86 o 
  -7   2   4        0.05        1.11      1.32 o 
  -6   2   4        8.76        8.59      1.15 o 
  -5   2   4       99.69       90.30      1.61 o 
  -4   2   4       72.84       74.07      1.28 o 
  -3   2   4      338.38      403.94      3.69 o 
  -1   2   4      216.78      135.73      1.63 o 
   0   2   4      149.06      183.04      1.63 o 
   1   2   4     2726.52     3172.63     27.54 o 
   2   2   4      475.84      386.28      3.39 o 
   3   2   4        0.06        1.64      0.40 o 
   4   2   4        0.10       -0.13      0.43 o 
   5   2   4        0.10       -0.54      0.54 o 
   6   2   4        2.13        1.10      0.85 o 
  -6   3   4        0.06        0.43      0.96 o 
  -5   3   4       29.02       32.61      1.41 o 
  -4   3   4       17.10       12.16      0.64 o 
  -3   3   4        1.22        0.65      0.33 o 
  -2   3   4       13.78       18.50      0.61 o 
   0   3   4      122.44      156.52      1.58 o 
   1   3   4      361.37      369.07      3.43 o 
   2   3   4       67.38       63.68      0.98 o 
   3   3   4      354.97      420.11      3.79 o 
   4   3   4        8.52        8.32      0.61 o 
   5   3   4        0.01        0.03      0.73 o 
   6   3   4       10.54       11.95      1.00 o 
  -6   4   4        0.04        0.69      0.94 o 
  -5   4   4        4.00        5.50      0.74 o 
  -4   4   4       57.67       48.54      1.52 o 
  -3   4   4       97.44       87.25      1.18 o 
  -1   4   4      325.50      302.27      3.24 o 
   0   4   4      355.03      473.15      3.98 o 
   1   4   4        0.53        0.37      0.25 o 
   2   4   4     1638.21     1645.65     14.81 o 
   3   4   4       60.70       68.89      1.27 o 
   4   4   4        7.06        7.33      0.68 o 
   5   4   4        0.20        0.62      0.81 o 
   6   4   4        4.51        4.33      1.38 o 
  -6   5   4        0.42        0.60      1.00 o 
  -5   5   4        0.35        0.23      0.82 o 
  -4   5   4      109.69      120.99      1.67 o 
  -3   5   4       17.22       18.48      0.63 o 
  -2   5   4       70.95       72.29      0.99 o 
  -1   5   4      441.98      476.27      4.11 o 
   0   5   4       41.14       35.39      0.61 o 
   1   5   4       44.27       56.69      0.92 o 
   2   5   4      559.51      542.25      5.23 o 
   3   5   4       71.00       68.48      1.81 o 
   4   5   4        0.01        0.34      0.57 o 
   5   5   4        0.78       -0.65      0.72 o 
   6   5   4        0.02       -0.86      0.89 o 
  -6   6   4        0.38       -0.76      1.03 o 
  -5   6   4        0.05       -0.15      0.84 o 
  -4   6   4        7.51        8.13      0.71 o 
  -3   6   4        2.24        1.19      0.36 o 
  -2   6   4       12.93       13.33      0.52 o 
  -1   6   4       21.31       27.01      0.69 o 
   0   6   4      195.75      268.41      2.71 o 
   1   6   4        4.13        4.82      0.27 o 
   2   6   4      204.80      206.25      2.36 o 
   3   6   4       47.90       57.85      2.00 o 
   4   6   4        0.38       -0.57      0.57 o 
   5   6   4       21.06       16.47      1.13 o 
   6   6   4        6.92        6.91      1.15 o 
  -6   7   4        0.23       -1.03      1.03 o 
  -5   7   4       23.79       28.10      1.82 o 
  -4   7   4        0.12       -0.59      0.59 o 
  -3   7   4       31.67       31.43      1.03 o 
  -2   7   4       34.29       26.95      0.74 o 
  -1   7   4       64.36       59.74      0.94 o 
   0   7   4      388.25      381.93      3.54 o 
   1   7   4       95.57       88.88      1.11 o 
   2   7   4       16.54       20.15      0.77 o 
   3   7   4       34.46       32.68      1.04 o 
   4   7   4        7.45        9.00      0.89 o 
   5   7   4        1.51        0.21      0.82 o 
   6   7   4        0.61        0.33      0.99 o 
  -6   8   4       16.04       15.51      1.45 o 
  -5   8   4       27.22       25.19      1.46 o 
  -4   8   4        0.04       -0.49      0.64 o 
  -3   8   4       31.95       33.16      1.16 o 
  -2   8   4       33.06       35.56      0.89 o 
  -1   8   4        0.01        0.62      0.53 o 
   0   8   4       17.20       13.68      0.58 o 
   1   8   4      148.06      134.72      1.53 o 
   2   8   4       13.88       11.82      0.63 o 
   3   8   4        0.23        0.88      0.61 o 
   4   8   4       12.51       14.36      1.44 o 
   5   8   4        0.12       -0.17      0.87 o 
   6   8   4        1.53        2.07      1.04 o 
  -5   9   4        4.74        7.39      1.16 o 
  -4   9   4        2.37        1.83      0.88 o 
  -3   9   4        0.05       -0.13      0.58 o 
  -2   9   4        2.72        1.57      0.45 o 
  -1   9   4        8.68        8.64      0.52 o 
   0   9   4      163.98      175.87      2.07 o 
   1   9   4      235.98      222.88      2.32 o 
   2   9   4        3.54        2.05      0.56 o 
   3   9   4        0.01       -0.61      0.61 o 
   4   9   4       14.39       13.49      1.03 o 
   5   9   4        0.54        0.22      0.91 o 
  -5  10   4        0.14        0.99      1.09 o 
  -4  10   4        0.90       -0.84      0.84 o 
  -3  10   4        0.26       -0.45      0.63 o 
  -2  10   4       22.50       21.36      0.84 o 
  -1  10   4        6.36        7.70      0.54 o 
   0  10   4        2.16        2.37      0.49 o 
   1  10   4        6.14        7.43      0.67 o 
   2  10   4        3.11        2.42      0.72 o 
   3  10   4        0.04        0.07      0.69 o 
   4  10   4        8.64        9.64      0.97 o 
   5  10   4        0.21       -0.89      0.89 o 
  -5  11   4       12.49       14.57      1.90 o 
  -4  11   4        0.16       -0.90      0.90 o 
  -3  11   4        3.66        2.98      0.74 o 
  -2  11   4       12.24        8.64      0.77 o 
  -1  11   4        8.33        6.88      0.60 o 
   0  11   4        3.43        4.53      0.56 o 
   1  11   4        1.35        2.09      0.79 o 
   2  11   4        0.31        0.12      0.72 o 
   3  11   4        0.06       -0.06      0.73 o 
   4  11   4        1.35        1.61      0.87 o 
   5  11   4        0.00       -0.95      0.95 o 
  -4  12   4        0.93       -1.20      1.39 o 
  -3  12   4        0.16       -0.28      0.88 o 
  -2  12   4        6.01        2.35      0.79 o 
  -1  12   4       12.08       11.26      0.87 o 
   0  12   4      103.16      105.06      2.11 o 
   1  12   4       22.10       22.36      1.17 o 
   2  12   4        5.40        8.02      0.99 o 
   3  12   4       16.99       18.67      1.50 o 
   4  12   4        0.22        1.52      1.53 o 
  -4  13   4        0.50       -0.01      1.35 o 
  -3  13   4        3.45        1.84      1.15 o 
  -2  13   4        0.98        0.43      0.71 o 
  -1  13   4        3.58        3.38      0.72 o 
   0  13   4        4.72        6.64      0.75 o 
   1  13   4        1.65        1.78      0.86 o 
   2  13   4       10.48       11.50      1.09 o 
   3  13   4        3.67        4.95      1.03 o 
   4  13   4        0.08       -0.03      1.32 o 
  -3  14   4        0.05       -1.09      1.09 o 
  -2  14   4        0.66        0.69      0.88 o 
  -1  14   4        1.80        1.86      0.79 o 
   0  14   4        2.49        0.92      1.21 o 
   1  14   4        0.63        2.02      0.90 o 
   2  14   4        0.17        1.02      1.01 o 
   3  14   4        0.02        0.82      1.03 o 
  -2  15   4        0.34       -1.23      1.30 o 
  -1  15   4        0.00        1.42      0.95 o 
   0  15   4        0.16       -0.20      1.73 o 
   1  15   4        0.03        1.00      0.94 o 
   2  15   4       19.70       20.30      1.40 o 
  -7   1   5        0.34       -0.18      2.34 o 
  -6   1   5        5.82        4.57      0.97 o 
  -5   1   5       66.20       71.66      1.84 o 
  -4   1   5        0.25        1.02      0.44 o 
  -3   1   5      102.36      134.72      1.57 o 
  -2   1   5      555.09      630.90      5.35 o 
  -1   1   5      333.70      202.58      2.23 o 
   0   1   5      103.98       88.04      0.88 o 
   1   1   5      101.98      123.08      1.23 o 
   2   1   5       34.87       30.35      0.64 o 
   3   1   5       22.70       16.64      0.77 o 
   4   1   5        0.99        2.08      0.50 o 
   5   1   5        0.47        0.94      0.57 o 
   6   1   5        0.15       -0.78      0.78 o 
  -6   2   5       13.29       13.41      1.25 o 
  -5   2   5        3.75        2.27      0.62 o 
  -3   2   5      189.51      196.32      2.07 o 
  -2   2   5       97.52       89.99      0.93 o 
  -1   2   5       39.71       57.33      1.09 o 
   0   2   5      658.66      770.14      6.28 o 
   1   2   5      130.91      142.29      1.50 o 
   2   2   5       86.45       91.92      1.46 o 
   3   2   5      115.35      133.54      2.10 o 
   4   2   5        0.03       -0.41      0.42 o 
   5   2   5        0.14       -0.11      0.65 o 
   6   2   5        0.20       -0.71      0.81 o 
  -6   3   5        0.09       -0.17      1.01 o 
  -5   3   5        6.05        8.53      0.70 o 
  -4   3   5        0.91        1.23      0.94 o 
  -3   3   5      131.01      131.91      1.55 o 
  -2   3   5       46.39       31.88      0.91 o 
   0   3   5      479.45      588.65      4.86 o 
   1   3   5     1055.88     1246.56     10.95 o 
   2   3   5     1539.38     1647.47     14.32 o 
   3   3   5      117.79       98.60      1.28 o 
   4   3   5        1.30        1.25      0.48 o 
   5   3   5        0.01        0.24      0.65 o 
   6   3   5        0.10        1.19      0.95 o 
  -6   4   5        0.13        0.12      0.96 o 
  -5   4   5        6.20        6.83      1.04 o 
  -4   4   5      392.18      362.60      3.58 o 
  -3   4   5        0.06        0.01      0.47 o 
  -1   4   5      184.82      192.43      1.85 o 
   0   4   5      405.88      348.83      3.01 o 
   1   4   5      530.75      507.86      4.70 o 
   2   4   5        2.31        2.87      0.49 o 
   3   4   5       79.93       63.44      1.94 o 
   4   4   5        2.76        1.56      0.55 o 
   5   4   5        2.36        3.36      0.72 o 
   6   4   5        2.86        3.09      0.98 o 
  -6   5   5        0.05        0.88      1.00 o 
  -5   5   5        1.98        1.00      0.86 o 
  -4   5   5       81.75       90.42      3.75 o 
  -3   5   5        3.94        6.56      0.41 o 
  -2   5   5        0.64        0.22      0.34 o 
  -1   5   5       80.31       62.49      1.05 o 
   1   5   5      149.85      172.53      1.85 o 
   2   5   5      352.89      337.14      3.89 o 
   3   5   5        2.10        1.86      0.48 o 
   4   5   5        0.10       -0.84      0.97 o 
   5   5   5        0.03        0.10      0.78 o 
   6   5   5        0.12       -0.90      0.92 o 
  -6   6   5        0.05        0.58      1.02 o 
  -5   6   5        0.83       -0.13      0.86 o 
  -4   6   5      144.38      137.11      1.78 o 
  -3   6   5       34.28       43.98      0.89 o 
  -2   6   5       59.34       59.86      0.96 o 
  -1   6   5      338.82      363.24      3.29 o 
   0   6   5       71.14       74.74      0.96 o 
   1   6   5      152.27      135.77      1.60 o 
   2   6   5        1.26        1.51      0.50 o 
   3   6   5      315.89      335.07      3.62 o 
   4   6   5        3.83        4.30      0.76 o 
   5   6   5        0.08       -0.54      0.85 o 
   6   6   5        0.33        1.58      1.03 o 
  -6   7   5        4.50        6.56      1.24 o 
  -5   7   5        2.44        3.60      0.98 o 
  -4   7   5        5.12        4.11      0.88 o 
  -3   7   5      218.38      204.96      2.28 o 
  -2   7   5        1.29        1.50      0.37 o 
  -1   7   5       51.67       45.55      0.86 o 
   0   7   5      116.18      130.17      1.46 o 
   1   7   5       23.74       38.45      0.69 o 
   2   7   5      120.45      126.78      2.00 o 
   3   7   5       14.71       10.59      1.18 o 
   4   7   5        3.38        3.80      0.79 o 
   5   7   5        1.52        2.13      0.89 o 
   6   7   5        0.15       -0.57      1.00 o 
  -6   8   5        5.63        7.46      1.31 o 
  -5   8   5       10.97       12.66      1.22 o 
  -4   8   5        0.06       -0.80      0.80 o 
  -3   8   5        4.81        3.19      0.50 o 
  -2   8   5        0.01       -0.18      0.37 o 
  -1   8   5        0.14        0.22      0.34 o 
   0   8   5       19.60       16.97      0.60 o 
   1   8   5        7.01        8.46      0.46 o 
   2   8   5        7.82        5.99      1.50 o 
   3   8   5       12.66       11.43      0.84 o 
   4   8   5        4.48        3.26      0.79 o 
   5   8   5        3.78        2.10      0.89 o 
  -5   9   5        3.30        7.34      1.16 o 
  -4   9   5        7.08        6.82      1.20 o 
  -3   9   5        6.00        8.16      0.72 o 
  -2   9   5       28.67       22.43      0.79 o 
  -1   9   5        8.89       11.37      0.57 o 
   0   9   5        3.88        6.19      0.46 o 
   1   9   5      305.63      318.07      3.09 o 
   2   9   5        5.31        6.27      0.74 o 
   3   9   5        0.10        0.93      0.69 o 
   4   9   5       17.90       12.77      1.03 o 
   5   9   5        0.06        0.01      1.03 o 
  -5  10   5       15.50       15.02      1.62 o 
  -4  10   5        4.60        4.97      1.20 o 
  -3  10   5        0.06       -0.63      0.63 o 
  -2  10   5       11.20        9.30      0.64 o 
  -1  10   5        7.85        6.47      0.55 o 
   0  10   5       43.86       41.12      1.77 o 
   1  10   5        3.25        2.76      0.48 o 
   2  10   5       28.01       26.14      2.38 o 
   3  10   5        0.03       -0.55      0.69 o 
   4  10   5        3.42        5.10      0.91 o 
   5  10   5        0.21       -0.90      1.38 o 
  -5  11   5       11.64       14.77      1.53 o 
  -4  11   5        0.98        2.42      0.97 o 
  -3  11   5        1.24        0.77      0.84 o 
  -2  11   5        0.62        0.08      0.64 o 
  -1  11   5        0.47        0.54      0.53 o 
   0  11   5       53.15       49.90      1.10 o 
   1  11   5       53.11       50.49      1.51 o 
   2  11   5       19.52       18.01      1.08 o 
   3  11   5        0.18        1.06      0.82 o 
   4  11   5        0.05       -0.36      0.86 o 
  -4  12   5        0.20       -0.51      1.03 o 
  -3  12   5        7.43        8.28      1.07 o 
  -2  12   5        1.66        0.65      0.69 o 
  -1  12   5        0.03       -0.12      0.60 o 
   0  12   5       48.48       52.55      1.18 o 
   1  12   5        6.07        5.76      0.86 o 
   2  12   5       27.04       27.87      1.35 o 
   3  12   5        0.61        1.44      0.87 o 
   4  12   5        2.39        2.92      0.98 o 
  -4  13   5        4.55        6.34      1.29 o 
  -3  13   5        0.03       -1.16      1.16 o 
  -2  13   5        3.56        2.61      0.88 o 
  -1  13   5        0.72        0.05      1.02 o 
   0  13   5        9.19        9.26      0.84 o 
   1  13   5        2.45        3.47      0.86 o 
   2  13   5       18.14       17.09      1.21 o 
   3  13   5        8.63        7.66      1.14 o 
  -3  14   5        0.09        0.07      1.33 o 
  -2  14   5        5.80        2.22      0.89 o 
  -1  14   5        0.16        1.54      1.06 o 
   0  14   5        0.01        0.67      0.94 o 
   1  14   5        0.00       -0.70      0.87 o 
   2  14   5        1.16        3.40      1.02 o 
   3  14   5        0.99        3.50      1.14 o 
  -2  15   5        0.00       -0.93      1.23 o 
  -1  15   5        3.45        4.79      1.04 o 
   0  15   5        0.77        2.46      0.93 o 
   1  15   5        0.25        1.20      0.94 o 
   2  15   5        0.03        1.60      1.05 o 
  -7   0   6        0.10       -1.22      3.06 o 
  -6   0   6        2.32        2.49      1.26 o 
  -5   0   6      156.55      127.70      2.66 o 
  -4   0   6        0.21       -0.04      0.54 o 
  -3   0   6      240.00      335.92      4.46 o 
  -2   0   6     5176.98     5858.40    105.55 o 
  -1   0   6      551.79      464.23      5.51 o 
   0   0   6      386.73      328.04      3.95 o 
   1   0   6     1846.85     1966.35     22.32 o 
   2   0   6       52.95       54.53      1.28 o 
   3   0   6      388.25      384.87      5.01 o 
   4   0   6        6.90        7.79      0.81 o 
   5   0   6        4.52        6.90      0.93 o 
   6   0   6        0.20       -1.30      1.30 o 
  -6   1   6        0.99        0.07      1.21 o 
  -5   1   6       23.21       19.23      1.30 o 
  -4   1   6        5.07        2.69      0.49 o 
  -3   1   6       46.12       51.86      0.93 o 
  -2   1   6      162.79      184.54      1.81 o 
  -1   1   6       99.78       98.41      1.26 o 
   0   1   6      391.01      476.65      3.97 o 
   1   1   6      524.34      576.87      4.80 o 
   2   1   6        5.31        5.39      0.31 o 
   3   1   6       13.89       19.81      0.64 o 
   4   1   6      143.27      148.06      1.84 o 
   5   1   6        3.43        2.97      0.60 o 
   6   1   6        0.03       -0.77      0.77 o 
  -6   2   6       12.96       12.59      1.26 o 
  -5   2   6        0.11       -0.53      0.53 o 
  -4   2   6        8.10       14.12      0.91 o 
  -3   2   6        0.08       -0.02      0.28 o 
  -2   2   6      158.30      161.64      2.04 o 
   0   2   6      264.63      329.08      2.83 o 
   1   2   6       25.79       22.59      0.40 o 
   2   2   6      963.57      993.68      8.22 o 
   3   2   6        4.98        2.57      0.37 o 
   4   2   6       51.36       49.21      1.05 o 
   5   2   6       16.49       15.31      0.91 o 
   6   2   6        0.08       -0.53      0.81 o 
  -6   3   6        4.62        6.16      1.28 o 
  -5   3   6        4.47        4.31      0.74 o 
  -4   3   6      194.26      206.31      2.72 o 
  -3   3   6      193.32      176.20      1.88 o 
  -2   3   6       80.86       77.12      1.19 o 
  -1   3   6      266.67      288.08      2.35 o 
   0   3   6      447.44      388.44      3.31 o 
   1   3   6       93.06      124.28      1.41 o 
   2   3   6      284.72      354.22      3.15 o 
   3   3   6       10.29       10.43      0.47 o 
   4   3   6        1.19        1.27      0.45 o 
   5   3   6        0.71        1.54      0.66 o 
   6   3   6        1.23        1.45      1.14 o 
  -6   4   6        0.90        1.91      0.96 o 
  -5   4   6        0.11       -0.60      0.60 o 
  -4   4   6      124.68      106.51      1.58 o 
  -3   4   6      227.47      174.56      2.11 o 
  -2   4   6        4.20        5.11      0.35 o 
  -1   4   6      317.00      321.95      2.89 o 
   0   4   6      108.35       70.12      0.96 o 
   1   4   6      228.27      284.15      2.79 o 
   2   4   6      561.46      621.12      5.74 o 
   3   4   6      145.11      152.96      2.23 o 
   4   4   6        0.05       -0.60      0.60 o 
   5   4   6        1.24        0.70      0.76 o 
   6   4   6        2.82        3.58      0.98 o 
  -6   5   6        0.35        0.32      1.01 o 
  -5   5   6        0.85        1.66      1.04 o 
  -4   5   6      210.35      218.97      3.04 o 
  -3   5   6        0.14        1.73      0.50 o 
  -2   5   6       16.31       14.47      0.55 o 
  -1   5   6      310.32      285.66      2.70 o 
   0   5   6        9.68       16.44      0.48 o 
   1   5   6      251.26      248.18      2.52 o 
   2   5   6      332.59      330.67      3.81 o 
   3   5   6        9.79       11.73      1.00 o 
   4   5   6        0.94        1.54      0.58 o 
   5   5   6        2.44        2.04      0.85 o 
   6   5   6        0.04       -1.02      1.02 o 
  -6   6   6        0.09        1.38      1.07 o 
  -5   6   6        1.84        1.96      0.94 o 
  -4   6   6      191.78      180.32      2.44 o 
  -3   6   6       62.62       57.77      2.32 o 
  -2   6   6       13.17       11.33      0.51 o 
  -1   6   6       38.64       42.71      0.82 o 
   0   6   6      372.08      358.01      3.20 o 
   1   6   6       27.59       40.92      0.83 o 
   2   6   6       24.78       15.78      1.03 o 
   3   6   6      111.94      111.39      3.09 o 
   4   6   6        7.99        7.87      0.84 o 
   5   6   6        7.84        9.60      1.03 o 
   6   6   6        0.28        0.44      1.53 o 
  -6   7   6        5.99        6.11      1.20 o 
  -5   7   6        0.24        0.86      0.95 o 
  -4   7   6        0.36        0.79      1.24 o 
  -3   7   6      304.97      314.86      3.15 o 
  -2   7   6       16.41       19.87      0.67 o 
  -1   7   6       14.14        8.95      0.48 o 
   0   7   6       60.94       67.17      0.98 o 
   1   7   6        8.16        9.30      0.50 o 
   2   7   6      320.27      327.88      3.91 o 
   3   7   6       70.13       65.41      2.53 o 
   4   7   6        5.96        7.65      0.86 o 
   5   7   6        0.03       -0.85      0.85 o 
   6   7   6        0.50       -0.77      1.03 o 
  -6   8   6        0.18       -1.10      1.10 o 
  -5   8   6        2.39        3.59      1.09 o 
  -4   8   6        0.17        0.35      0.84 o 
  -3   8   6       26.67       25.44      0.88 o 
  -2   8   6        0.30       -0.41      0.42 o 
  -1   8   6       13.08       15.14      0.57 o 
   0   8   6       12.00       13.99      0.57 o 
   1   8   6       20.08       24.96      0.70 o 
   2   8   6        5.29        6.66      1.03 o 
   3   8   6        5.88        6.83      0.79 o 
   4   8   6        9.59       13.58      1.02 o 
   5   8   6        0.30        0.23      0.89 o 
  -5   9   6       25.28       27.63      1.62 o 
  -4   9   6        1.58        2.54      0.95 o 
  -3   9   6        0.67        0.29      0.60 o 
  -2   9   6        8.72        8.78      0.96 o 
  -1   9   6       19.26       20.24      0.73 o 
   0   9   6       73.72       63.74      1.31 o 
   1   9   6      258.40      245.81      2.52 o 
   2   9   6        0.11       -0.60      0.60 o 
   3   9   6        0.22        0.13      0.64 o 
   4   9   6        4.85        6.71      0.93 o 
   5   9   6        0.07        0.16      0.91 o 
  -5  10   6       18.45       22.74      1.74 o 
  -4  10   6        0.00        0.65      0.92 o 
  -3  10   6        2.38        2.20      0.81 o 
  -2  10   6       26.92       23.19      0.88 o 
  -1  10   6        0.28       -0.32      0.45 o 
   0  10   6       13.14       10.12      0.59 o 
   1  10   6      227.07      225.72      2.81 o 
   2  10   6        0.35       -0.47      0.69 o 
   3  10   6        0.00        0.44      0.75 o 
   4  10   6        0.96        1.62      1.21 o 
   5  10   6        0.00        0.60      0.97 o 
  -5  11   6        0.90        1.80      1.17 o 
  -4  11   6        0.42        0.63      0.93 o 
  -3  11   6        1.03        0.79      0.77 o 
  -2  11   6        0.21       -0.21      0.55 o 
  -1  11   6        2.31        2.32      0.54 o 
   0  11   6        6.02        4.79      0.56 o 
   1  11   6        4.09        5.69      0.84 o 
   2  11   6        0.63        0.13      0.73 o 
   3  11   6        0.68        0.18      0.79 o 
   4  11   6        5.15        4.74      0.97 o 
  -4  12   6        1.04       -0.67      0.96 o 
  -3  12   6        7.12        8.36      1.15 o 
  -2  12   6        0.06       -0.65      0.65 o 
  -1  12   6       14.41       15.26      0.78 o 
   0  12   6        0.72        0.34      0.64 o 
   1  12   6        0.44        1.30      0.78 o 
   2  12   6        8.58        6.07      0.97 o 
   3  12   6        1.88        0.58      0.89 o 
   4  12   6        0.08       -0.38      0.95 o 
  -3  13   6        4.51        3.50      0.97 o 
  -2  13   6        1.51       -0.31      0.77 o 
  -1  13   6        5.15        3.07      0.67 o 
   0  13   6       10.83       11.09      0.84 o 
   1  13   6        0.63        0.65      0.84 o 
   2  13   6        0.09        0.23      0.89 o 
   3  13   6        1.20        1.88      1.01 o 
  -3  14   6        0.01       -0.26      0.99 o 
  -2  14   6        0.04       -0.86      0.86 o 
  -1  14   6        3.87        2.18      0.95 o 
   0  14   6        1.43        2.04      0.97 o 
   1  14   6        0.19        0.67      0.89 o 
   2  14   6        0.32       -0.20      0.99 o 
   3  14   6       12.75       15.90      1.36 o 
  -2  15   6        1.14        0.41      1.23 o 
  -1  15   6        1.71        3.72      0.99 o 
   0  15   6        1.97        2.12      0.96 o 
   1  15   6        0.25        0.15      1.06 o 
  -6   1   7        0.00       -0.83      0.83 o 
  -5   1   7       13.49       13.26      0.90 o 
  -4   1   7        2.55        1.03      0.43 o 
  -3   1   7        5.40        3.79      0.52 o 
  -2   1   7      131.27      128.81      2.42 o 
  -1   1   7        5.57        4.61      0.36 o 
   0   1   7       66.26       39.83      0.61 o 
   1   1   7      350.26      371.23      3.21 o 
   2   1   7       85.34       99.39      1.85 o 
   3   1   7       20.19       19.86      0.67 o 
   4   1   7       69.07       71.01      1.26 o 
   5   1   7        5.63        5.15      0.65 o 
   6   1   7        0.00       -0.75      0.75 o 
  -6   2   7        1.77        0.99      1.15 o 
  -5   2   7        2.40        1.57      0.70 o 
  -4   2   7       51.98       39.72      1.20 o 
  -3   2   7       12.35       12.22      0.62 o 
  -1   2   7      108.31      133.61      1.54 o 
   0   2   7      205.90      158.03      1.53 o 
   1   2   7       25.90       27.21      0.54 o 
   2   2   7      647.13      667.24      5.65 o 
   3   2   7        5.80        4.64      0.40 o 
   4   2   7       99.08       95.77      1.41 o 
   5   2   7        7.76        8.12      0.81 o 
   6   2   7        0.90       -0.46      0.93 o 
  -6   3   7       15.61       17.84      1.39 o 
  -5   3   7        0.23       -0.10      0.65 o 
  -4   3   7      257.93      259.96      2.77 o 
  -3   3   7       96.23      111.91      1.87 o 
  -2   3   7      219.09      192.16      2.35 o 
  -1   3   7      571.13      628.61      4.81 o 
   0   3   7      376.30      312.63      2.76 o 
   1   3   7       53.19       60.17      0.92 o 
   2   3   7      132.87      101.31      1.36 o 
   3   3   7        3.05        2.20      0.37 o 
   4   3   7        3.34        4.64      0.65 o 
   5   3   7        4.31        5.60      0.77 o 
   6   3   7        0.15       -0.94      0.94 o 
  -6   4   7        0.34        1.95      1.07 o 
  -5   4   7        1.26        2.79      0.68 o 
  -4   4   7        5.50        4.61      0.67 o 
  -3   4   7      176.90      180.46      2.30 o 
  -2   4   7       21.05       24.21      0.80 o 
  -1   4   7        0.27        1.14      0.30 o 
   0   4   7      319.91      449.94      3.88 o 
   1   4   7        0.60       -0.25      0.25 o 
   2   4   7       65.99       79.70      1.52 o 
   3   4   7        5.61        3.11      0.38 o 
   4   4   7        7.64        8.85      0.67 o 
   5   4   7        2.36        2.51      0.85 o 
   6   4   7        0.13        0.63      0.96 o 
  -6   5   7        0.01        0.25      1.00 o 
  -5   5   7        0.31        1.26      1.14 o 
  -4   5   7       17.48       19.71      1.35 o 
  -3   5   7       15.74       25.64      0.76 o 
  -2   5   7       11.38        9.67      0.46 o 
  -1   5   7       53.93       66.30      0.98 o 
   0   5   7      226.84      200.90      1.94 o 
   1   5   7        3.87        3.11      0.36 o 
   2   5   7      154.26      194.86      2.14 o 
   3   5   7      881.60      881.47      8.35 o 
   4   5   7        0.21        0.17      0.70 o 
   5   5   7        1.45        0.19      0.84 o 
   6   5   7        1.70        1.13      1.01 o 
  -6   6   7        1.53        0.64      1.62 o 
  -5   6   7        1.18        4.00      1.00 o 
  -4   6   7       10.40        8.56      0.84 o 
  -3   6   7      496.45      469.90      4.68 o 
  -2   6   7        0.15        0.82      0.33 o 
  -1   6   7        6.80        8.04      0.44 o 
   0   6   7       76.36       82.37      1.07 o 
   1   6   7       76.46       67.10      1.07 o 
   2   6   7       60.01       50.03      0.93 o 
   3   6   7        9.34       10.19      0.84 o 
   4   6   7       11.48       11.03      0.93 o 
   5   6   7        0.08       -0.70      1.06 o 
   6   6   7        0.12       -0.20      1.01 o 
  -6   7   7        0.72        0.67      1.10 o 
  -5   7   7        7.64        9.90      1.17 o 
  -4   7   7       10.66       16.62      1.20 o 
  -3   7   7       52.67       45.79      1.26 o 
  -2   7   7       48.39       54.42      1.01 o 
  -1   7   7        0.01        1.02      0.35 o 
   0   7   7        0.14       -0.22      0.27 o 
   1   7   7        6.97        3.06      0.40 o 
   2   7   7      224.73      245.15      3.50 o 
   3   7   7       21.34       16.53      0.96 o 
   4   7   7        8.14        5.01      0.84 o 
   5   7   7        0.24       -0.77      0.97 o 
   6   7   7        0.28       -0.39      1.06 o 
  -5   8   7        0.95        0.59      1.01 o 
  -4   8   7       13.65       17.82      1.26 o 
  -3   8   7       59.86       54.72      1.37 o 
  -2   8   7        0.11        0.01      0.44 o 
  -1   8   7        0.30       -0.25      0.37 o 
   0   8   7        9.98       12.93      0.56 o 
   1   8   7       35.03       29.59      0.92 o 
   2   8   7      148.15      150.18      2.41 o 
   3   8   7       48.90       47.90      1.65 o 
   4   8   7       30.07       21.75      1.17 o 
   5   8   7        0.16        0.83      0.89 o 
  -5   9   7       36.27       46.40      2.65 o 
  -4   9   7        0.47        0.70      0.92 o 
  -3   9   7       10.50       11.17      1.00 o 
  -2   9   7      133.09      136.71      1.80 o 
  -1   9   7        3.18        3.47      0.49 o 
   0   9   7        2.00        1.06      0.43 o 
   1   9   7       56.07       49.41      2.05 o 
   2   9   7        1.23        0.60      0.69 o 
   3   9   7        2.58        2.98      0.79 o 
   4   9   7        1.27        1.44      0.83 o 
   5   9   7        2.97        3.56      1.01 o 
  -5  10   7        0.15        1.75      1.12 o 
  -4  10   7        9.67       10.81      1.68 o 
  -3  10   7        0.09       -0.56      0.78 o 
  -2  10   7       24.45       23.09      1.06 o 
  -1  10   7        0.13       -0.45      0.45 o 
   0  10   7        4.00        4.69      0.49 o 
   1  10   7      165.54      157.85      2.14 o 
   2  10   7        0.03        0.15      0.72 o 
   3  10   7        2.31        1.03      0.75 o 
   4  10   7        3.29        3.15      0.94 o 
   5  10   7        3.53        2.74      1.08 o 
  -4  11   7        0.02        0.03      0.95 o 
  -3  11   7        0.21       -0.81      0.81 o 
  -2  11   7        0.25        0.23      0.55 o 
  -1  11   7        9.48        7.82      0.64 o 
   0  11   7        9.72       11.01      0.77 o 
   1  11   7       44.53       42.77      1.49 o 
   2  11   7       20.80       24.66      1.23 o 
   3  11   7        0.90        0.67      0.86 o 
   4  11   7        7.72        8.75      1.08 o 
  -4  12   7        9.79        8.93      1.22 o 
  -3  12   7        0.96        1.12      0.92 o 
  -2  12   7        0.20       -0.65      0.74 o 
  -1  12   7        1.07        0.46      0.57 o 
   0  12   7        1.23        0.84      0.66 o 
   1  12   7        0.72        0.33      0.78 o 
   2  12   7        5.65        4.92      0.96 o 
   3  12   7        1.11       -0.25      0.91 o 
   4  12   7        1.04        1.00      1.01 o 
  -3  13   7       15.08       16.19      1.41 o 
  -2  13   7        1.67        0.74      0.82 o 
  -1  13   7        2.30        2.98      0.80 o 
   0  13   7        0.56        0.44      0.68 o 
   1  13   7        2.09        2.35      0.88 o 
   2  13   7       10.14       10.67      1.12 o 
   3  13   7        1.24        0.38      1.00 o 
  -3  14   7        0.18        0.29      1.01 o 
  -2  14   7        0.36       -1.51      1.51 o 
  -1  14   7        0.80        1.36      0.90 o 
   0  14   7        0.91        0.68      0.87 o 
   1  14   7        0.01        0.67      0.87 o 
   2  14   7        2.35        2.64      1.02 o 
  -1  15   7        2.52        4.79      1.61 o 
   0  15   7        1.25        2.69      1.12 o 
   1  15   7        0.02        0.85      0.98 o 
  -6   0   8        0.96       -0.91      1.23 o 
  -5   0   8       99.05       89.02      3.77 o 
  -4   0   8        0.88       -0.02      0.60 o 
  -3   0   8       29.55       26.51      1.04 o 
  -2   0   8      188.39      231.39      3.18 o 
  -1   0   8        1.59        3.62      0.71 o 
   0   0   8      121.25      161.97      2.14 o 
   1   0   8      323.38      343.17      4.27 o 
   2   0   8      244.17      260.35      3.41 o 
   3   0   8       34.73       38.67      1.43 o 
   4   0   8        4.26        5.50      0.76 o 
   5   0   8       39.19       36.50      1.60 o 
   6   0   8        0.00       -1.18      1.27 o 
  -6   1   8        0.64        0.52      0.89 o 
  -5   1   8       35.96       33.59      1.28 o 
  -4   1   8       14.34       17.37      0.74 o 
  -3   1   8        4.62        6.70      0.40 o 
  -2   1   8      358.20      441.07      4.46 o 
  -1   1   8      532.66      569.36      4.38 o 
   0   1   8       28.37       24.35      0.56 o 
   1   1   8      508.13      499.41      4.23 o 
   2   1   8      153.80      171.58      1.74 o 
   3   1   8        0.01       -0.27      0.32 o 
   4   1   8       25.35       28.98      0.96 o 
   5   1   8       17.13       15.30      0.82 o 
   6   1   8        0.70       -0.27      1.08 o 
  -6   2   8        1.45        1.14      0.87 o 
  -5   2   8        4.15        4.84      0.74 o 
  -4   2   8       96.48       80.34      1.58 o 
  -3   2   8        5.13       10.04      0.59 o 
  -2   2   8     1045.41     1105.88     10.18 o 
  -1   2   8     1342.82     1445.11     13.04 o 
   0   2   8      856.37      827.79      6.81 o 
   1   2   8      328.37      343.19      3.00 o 
   2   2   8       29.87       21.66      1.23 o 
   3   2   8        0.00       -0.21      0.43 o 
   4   2   8        5.41        5.78      0.56 o 
   5   2   8        2.47        2.27      0.68 o 
   6   2   8        0.53        0.99      0.98 o 
  -6   3   8        2.42        2.30      1.28 o 
  -5   3   8        0.50       -0.42      0.81 o 
  -4   3   8       10.33        9.70      0.75 o 
  -3   3   8       17.62       13.41      0.65 o 
  -2   3   8       32.95       46.17      1.01 o 
  -1   3   8       56.48       65.17      1.17 o 
   0   3   8      129.62      185.82      1.78 o 
   1   3   8      124.11      141.52      1.60 o 
   2   3   8        5.43        7.02      0.56 o 
   3   3   8       24.43       24.89      0.86 o 
   4   3   8       33.93       37.47      1.11 o 
   5   3   8        0.65        0.45      1.12 o 
   6   3   8        2.88        3.11      1.15 o 
  -6   4   8        1.13        2.16      1.28 o 
  -5   4   8        0.17        0.16      0.67 o 
  -4   4   8        1.09       -0.58      0.68 o 
  -3   4   8      199.47      156.86      2.14 o 
  -2   4   8        0.92        0.03      0.39 o 
  -1   4   8        1.26        0.29      0.30 o 
   0   4   8      288.22      297.38      2.68 o 
   1   4   8        4.30        3.87      0.35 o 
   2   4   8       38.79       33.26      1.02 o 
   3   4   8      233.65      206.56      2.85 o 
   4   4   8        1.89        2.50      0.70 o 
   5   4   8        3.54        1.59      0.85 o 
   6   4   8        4.19        4.62      1.29 o 
  -6   5   8        2.86        3.49      1.08 o 
  -5   5   8        0.07       -0.81      0.90 o 
  -4   5   8       18.68       15.72      1.34 o 
  -3   5   8      285.35      300.99      3.51 o 
  -2   5   8        0.81        1.67      0.45 o 
  -1   5   8       27.63       34.23      0.73 o 
   0   5   8       44.58       59.37      0.94 o 
   1   5   8       79.48       69.23      1.09 o 
   2   5   8       83.96       88.47      1.33 o 
   3   5   8       37.92       45.92      1.89 o 
   4   5   8        4.99        3.01      0.78 o 
   5   5   8        0.21        0.74      0.84 o 
   6   5   8        0.01       -0.37      0.97 o 
  -6   6   8        0.01        0.54      1.03 o 
  -5   6   8        1.51        1.75      1.35 o 
  -4   6   8        6.28        8.70      1.23 o 
  -3   6   8      110.30       92.03      2.35 o 
  -2   6   8       92.63       62.74      1.03 o 
  -1   6   8        6.78       10.03      0.45 o 
   0   6   8       28.20       21.00      0.84 o 
   1   6   8        9.02        6.25      0.52 o 
   2   6   8       13.14       17.60      0.67 o 
   3   6   8       55.88       68.34      1.66 o 
   4   6   8        0.40       -0.25      0.75 o 
   5   6   8        1.25        0.76      0.87 o 
   6   6   8        0.08       -1.00      1.00 o 
  -6   7   8        0.02        0.45      1.52 o 
  -5   7   8        0.71        1.64      0.96 o 
  -4   7   8      128.84      142.57      4.52 o 
  -3   7   8      150.74      166.30      2.32 o 
  -2   7   8        1.02        1.57      0.41 o 
  -1   7   8        5.19        3.51      0.41 o 
   0   7   8       25.20       29.19      0.76 o 
   1   7   8       16.16       15.59      0.66 o 
   2   7   8      189.65      182.27      2.68 o 
   3   7   8       20.05       15.68      0.97 o 
   4   7   8       13.99       13.35      1.02 o 
   5   7   8        0.02       -0.82      0.89 o 
  -5   8   8        2.79        4.91      1.65 o 
  -4   8   8        2.05        2.90      0.95 o 
  -3   8   8       22.81       24.03      1.06 o 
  -2   8   8       99.13       79.60      1.34 o 
  -1   8   8        0.58        0.07      0.39 o 
   0   8   8        7.53        8.20      0.49 o 
   1   8   8      233.30      216.37      2.51 o 
   2   8   8      209.41      193.43      5.00 o 
   3   8   8        2.62        3.78      0.79 o 
   4   8   8       13.64       12.91      1.05 o 
   5   8   8        4.64        3.93      1.01 o 
  -5   9   8       14.49       18.35      1.53 o 
  -4   9   8        2.13        4.09      0.97 o 
  -3   9   8        0.77        0.22      0.63 o 
  -2   9   8      105.14      102.30      1.56 o 
  -1   9   8        3.51        4.53      0.51 o 
   0   9   8       12.84       14.27      0.70 o 
   1   9   8       18.39       20.89      1.27 o 
   2   9   8        4.44        2.69      0.75 o 
   3   9   8        2.69        2.65      0.79 o 
   4   9   8       13.91        9.81      1.04 o 
   5   9   8        0.39        1.52      1.03 o 
  -5  10   8        1.63        2.92      1.16 o 
  -4  10   8        0.80        0.64      0.97 o 
  -3  10   8        0.02       -0.59      0.81 o 
  -2  10   8       11.73       14.19      0.76 o 
  -1  10   8        2.50        1.38      0.58 o 
   0  10   8        4.31        4.29      0.49 o 
   1  10   8        8.60        7.76      0.68 o 
   2  10   8        0.13        1.07      0.72 o 
   3  10   8        0.81        2.06      0.84 o 
   4  10   8        1.14        0.44      0.87 o 
   5  10   8        3.46        5.16      1.14 o 
  -4  11   8        0.50        0.84      0.96 o 
  -3  11   8        6.01        5.78      0.97 o 
  -2  11   8       15.45       13.19      0.84 o 
  -1  11   8       43.44       40.03      1.10 o 
   0  11   8        6.79        6.36      0.71 o 
   1  11   8        3.59        4.18      0.84 o 
   2  11   8       31.21       29.50      1.65 o 
   3  11   8        0.52       -0.04      0.83 o 
   4  11   8        0.78        1.52      0.97 o 
  -4  12   8       16.28       17.57      1.41 o 
  -3  12   8        0.09        1.12      0.89 o 
  -2  12   8        0.07       -0.60      0.75 o 
  -1  12   8        5.40        5.31      1.32 o 
   0  12   8        0.10       -0.60      0.60 o 
   1  12   8        1.68        2.05      0.84 o 
   2  12   8        0.38        0.52      0.86 o 
   3  12   8        8.57        8.46      1.11 o 
   4  12   8        7.49        9.22      1.18 o 
  -3  13   8        0.38        0.49      0.95 o 
  -2  13   8        0.78       -0.78      0.82 o 
  -1  13   8        0.97        0.78      0.76 o 
   0  13   8        0.60        1.78      0.86 o 
   1  13   8        1.47        0.86      1.06 o 
   2  13   8        1.52        1.66      0.99 o 
   3  13   8        7.42        7.02      1.13 o 
  -2  14   8        0.17       -0.03      2.07 o 
  -1  14   8        0.03       -0.03      0.97 o 
   0  14   8        0.08        0.76      0.90 o 
   1  14   8        0.26       -0.83      1.12 o 
   2  14   8        0.07       -1.03      1.06 o 
  -1  15   8        0.01        2.09      1.57 o 
   0  15   8        0.56        1.19      1.00 o 
   1  15   8        0.14        0.54      1.01 o 
  -6   1   9        0.48        0.39      0.88 o 
  -5   1   9       20.01       16.26      1.15 o 
  -4   1   9       33.47       33.28      1.28 o 
  -3   1   9        6.95        7.18      0.54 o 
  -2   1   9      169.25      201.65      2.29 o 
  -1   1   9      263.01      343.35      3.03 o 
   0   1   9       10.59        9.84      0.37 o 
   1   1   9       15.17       13.83      0.56 o 
   2   1   9      243.49      251.60      2.41 o 
   3   1   9        8.94        7.25      0.45 o 
   4   1   9        8.47        7.96      0.58 o 
   5   1   9       16.65       17.92      0.84 o 
   6   1   9        0.03       -1.23      1.23 o 
  -6   2   9        0.01       -0.69      0.86 o 
  -5   2   9        0.06        0.37      0.70 o 
  -4   2   9      107.92       90.04      1.81 o 
  -3   2   9        2.46        5.84      0.55 o 
  -2   2   9      635.89      621.29      5.97 o 
   0   2   9      123.25      165.38      1.63 o 
   1   2   9      377.33      463.11      4.94 o 
   2   2   9       16.23       22.14      0.56 o 
   3   2   9        3.43        5.08      0.48 o 
   4   2   9        4.38        4.10      0.67 o 
   5   2   9        5.85        4.75      0.77 o 
   6   2   9        0.00       -1.05      1.05 o 
  -6   3   9        1.39        0.71      1.27 o 
  -5   3   9        0.27       -0.06      0.66 o 
  -4   3   9        1.53        2.33      0.74 o 
  -3   3   9       10.73        5.14      0.58 o 
  -2   3   9       24.84       29.40      0.88 o 
  -1   3   9      463.11      498.09      4.30 o 
   0   3   9       21.78       29.59      0.64 o 
   1   3   9      149.61      129.04      1.38 o 
   2   3   9        0.10        0.22      0.29 o 
   3   3   9       53.62       66.33      1.82 o 
   4   3   9      110.11      108.89      1.53 o 
   5   3   9        1.99        1.58      0.85 o 
   6   3   9        0.69        1.95      1.01 o 
  -6   4   9        0.71        0.81      1.28 o 
  -5   4   9        4.22        4.02      0.77 o 
  -4   4   9        1.86        1.12      0.65 o 
  -3   4   9       14.04       16.62      1.32 o 
  -2   4   9        2.40        3.08      0.47 o 
  -1   4   9      135.25      148.27      1.57 o 
   0   4   9        3.48        2.09      0.31 o 
   1   4   9       81.79       62.70      1.00 o 
   2   4   9       14.31       13.29      0.56 o 
   3   4   9      223.60      222.36      2.28 o 
   4   4   9       10.11        8.93      1.08 o 
   5   4   9        0.01       -0.78      0.78 o 
   6   4   9        1.01        1.43      1.03 o 
  -6   5   9        0.09        1.18      1.38 o 
  -5   5   9        0.25       -0.37      0.94 o 
  -4   5   9       23.59       18.90      1.00 o 
  -3   5   9      836.51      861.28      8.39 o 
  -1   5   9       27.38       16.00      0.56 o 
   0   5   9       32.55       32.12      0.72 o 
   1   5   9       15.77       17.64      0.64 o 
   2   5   9       13.74       13.48      0.60 o 
   3   5   9        4.15        3.58      0.48 o 
   4   5   9        9.90       12.39      1.21 o 
   5   5   9        1.26       -0.40      0.85 o 
   6   5   9        0.10        0.30      1.06 o 
  -6   6   9        0.01        0.99      1.23 o 
  -5   6   9        0.43        1.46      1.15 o 
  -4   6   9       13.30       21.73      1.95 o 
  -3   6   9       33.56       27.77      1.84 o 
  -2   6   9        6.48        7.49      0.49 o 
  -1   6   9        9.00       11.92      0.54 o 
   0   6   9       66.97       67.82      1.01 o 
   1   6   9        9.61        7.58      0.48 o 
   2   6   9       49.67       44.66      1.48 o 
   3   6   9      147.30      158.54      2.51 o 
   4   6   9       30.33       31.46      1.59 o 
   5   6   9        0.00       -0.14      0.88 o 
   6   6   9        0.09       -0.73      1.06 o 
  -6   7   9        0.14       -0.82      1.08 o 
  -5   7   9        0.04       -0.35      0.96 o 
  -4   7   9       27.50       29.27      1.95 o 
  -3   7   9        1.00        0.81      0.61 o 
  -2   7   9        7.76       14.49      0.73 o 
  -1   7   9        0.31       -0.35      0.35 o 
   0   7   9        0.03       -0.17      0.33 o 
   1   7   9        0.11       -0.25      0.41 o 
   2   7   9      205.69      184.57      2.38 o 
   3   7   9       16.88       22.47      1.13 o 
   4   7   9       62.33       60.91      1.73 o 
   5   7   9        0.10        1.31      0.97 o 
  -5   8   9        0.70        0.22      1.02 o 
  -4   8   9       67.26       73.19      2.59 o 
  -3   8   9       45.33       51.25      2.05 o 
  -2   8   9      267.02      254.26      3.63 o 
  -1   8   9        9.68        9.15      0.57 o 
   0   8   9        1.03        0.93      0.37 o 
   1   8   9       55.64       59.25      1.23 o 
   2   8   9       15.23       13.05      1.62 o 
   3   8   9       27.88       22.48      1.12 o 
   4   8   9        3.25        2.60      0.89 o 
   5   8   9        2.72        1.61      1.00 o 
  -5   9   9        0.29        0.76      1.10 o 
  -4   9   9        1.63        2.71      0.98 o 
  -3   9   9       16.60       16.22      0.94 o 
  -2   9   9       30.87       31.76      1.15 o 
  -1   9   9       65.80       69.86      1.26 o 
   0   9   9        8.31        6.37      0.60 o 
   1   9   9        1.70        0.61      0.52 o 
   2   9   9       59.65       59.89      1.55 o 
   3   9   9        6.58        8.39      0.93 o 
   4   9   9        1.38        1.68      0.92 o 
   5   9   9       10.31       12.03      1.22 o 
  -5  10   9        4.91        3.55      1.19 o 
  -4  10   9        0.76        1.76      0.98 o 
  -3  10   9        3.98        4.06      1.32 o 
  -2  10   9        4.12        3.37      0.67 o 
  -1  10   9        1.47       -0.51      0.51 o 
   0  10   9        3.21        3.33      0.59 o 
   1  10   9       12.01       10.94      0.74 o 
   2  10   9       10.86       10.54      0.96 o 
   3  10   9        1.35        0.85      0.83 o 
   4  10   9        1.83        0.87      0.94 o 
  -4  11   9       13.79       17.72      1.38 o 
  -3  11   9        0.10       -0.58      0.86 o 
  -2  11   9       59.57       63.63      1.94 o 
  -1  11   9       13.29       13.42      1.11 o 
   0  11   9        0.40       -0.23      0.61 o 
   1  11   9        2.45        0.76      0.75 o 
   2  11   9        0.03        0.93      0.80 o 
   3  11   9        0.00       -0.38      0.86 o 
   4  11   9        1.21        1.55      0.98 o 
  -4  12   9        0.86        0.97      1.09 o 
  -3  12   9        3.44        3.06      0.98 o 
  -2  12   9        3.55        3.04      0.86 o 
  -1  12   9        1.15        0.46      0.70 o 
   0  12   9        0.00       -0.63      0.63 o 
   1  12   9        4.61        5.18      0.88 o 
   2  12   9        7.77        5.40      0.96 o 
   3  12   9        0.12       -0.63      0.94 o 
  -3  13   9        0.05       -0.33      1.21 o 
  -2  13   9        0.66        0.68      1.55 o 
  -1  13   9        0.05        0.97      0.91 o 
   0  13   9        6.15        7.87      0.99 o 
   1  13   9        0.46       -0.50      0.86 o 
   2  13   9        2.38        1.87      1.08 o 
   3  13   9        4.83        4.62      1.11 o 
  -2  14   9        0.11       -0.05      1.96 o 
  -1  14   9        0.23        0.91      1.01 o 
   0  14   9        2.00        1.95      0.93 o 
   1  14   9        0.36       -0.26      1.26 o 
   2  14   9        0.21       -0.79      1.02 o 
   0  15   9        1.47        4.37      1.09 o 
  -6   0  10        0.30       -0.30      1.26 o 
  -5   0  10       30.75       31.44      3.77 o 
  -4   0  10        0.08        0.55      1.22 o 
  -3   0  10       19.73       22.06      0.98 o 
  -2   0  10        4.45        1.47      0.45 o 
  -1   0  10     3310.55     3257.85     37.00 o 
   0   0  10       63.78       46.59      1.05 o 
   1   0  10      419.91      411.73      5.12 o 
   2   0  10      681.50      757.40      9.08 o 
   3   0  10        0.50        1.40      0.52 o 
   4   0  10        0.08       -0.51      0.64 o 
   5   0  10       33.86       30.66      2.67 o 
   6   0  10        0.05        0.00      2.04 o 
  -6   1  10        0.03       -0.67      0.83 o 
  -5   1  10        0.37        0.36      0.77 o 
  -4   1  10       33.75       29.27      1.09 o 
  -3   1  10        5.84        3.16      0.49 o 
  -2   1  10        0.01        0.19      0.35 o 
  -1   1  10      215.64      230.87      2.19 o 
   0   1  10        3.42        4.65      0.34 o 
   1   1  10      355.45      410.15      3.61 o 
   2   1  10       57.87       67.66      0.97 o 
   3   1  10        9.68        9.02      0.59 o 
   4   1  10        0.00       -0.45      0.45 o 
   5   1  10       41.01       42.92      1.46 o 
   6   1  10        1.82        0.60      1.20 o 
  -6   2  10        0.17       -0.16      0.84 o 
  -5   2  10       26.90       24.85      1.34 o 
  -4   2  10       25.46       23.97      1.47 o 
  -3   2  10       18.31       15.28      0.92 o 
  -2   2  10       92.60       76.18      1.27 o 
  -1   2  10      174.69      203.13      2.52 o 
   0   2  10       66.35       70.90      0.93 o 
   1   2  10        5.17        6.62      0.37 o 
   2   2  10       17.94       17.99      0.55 o 
   3   2  10       42.37       43.13      1.87 o 
   4   2  10        0.97        0.04      0.59 o 
   5   2  10        0.13       -0.61      0.79 o 
   6   2  10        4.37        3.29      1.03 o 
  -6   3  10        0.02        0.93      1.28 o 
  -5   3  10        0.01       -0.02      0.75 o 
  -4   3  10        5.00        4.02      0.69 o 
  -3   3  10       62.02       73.29      1.46 o 
  -2   3  10       18.77       21.52      0.82 o 
  -1   3  10       44.75       44.13      0.82 o 
   0   3  10      114.86      108.72      1.23 o 
   1   3  10       80.16       79.49      1.09 o 
   2   3  10       22.14       16.63      0.57 o 
   3   3  10       23.20       24.02      1.40 o 
   4   3  10       54.60       54.64      2.08 o 
   5   3  10        1.14       -0.82      0.82 o 
   6   3  10        1.09        0.51      1.26 o 
  -6   4  10        0.27       -0.39      1.26 o 
  -5   4  10        0.00       -0.53      0.67 o 
  -4   4  10        8.48        4.23      0.72 o 
  -3   4  10       64.02       58.17      1.96 o 
  -1   4  10      144.11      124.08      1.44 o 
   0   4  10      149.66      132.67      1.48 o 
   1   4  10        2.75        1.97      0.35 o 
   2   4  10        0.35       -0.36      0.36 o 
   3   4  10        0.35        0.70      0.52 o 
   4   4  10       41.23       34.65      1.38 o 
   5   4  10        4.87        4.71      0.92 o 
   6   4  10        2.75        1.12      1.09 o 
  -6   5  10        3.67        3.15      1.50 o 
  -5   5  10        0.39       -0.29      0.69 o 
  -4   5  10        0.63       -0.49      0.66 o 
  -3   5  10      260.00      275.77      3.35 o 
  -2   5  10        5.50        7.53      0.58 o 
  -1   5  10       42.53       57.60      0.94 o 
   0   5  10      182.28      174.04      1.84 o 
   1   5  10       77.20       72.14      1.14 o 
   2   5  10       69.06       65.50      2.13 o 
   3   5  10       13.26       14.36      0.94 o 
   4   5  10        2.12        2.68      0.82 o 
   5   5  10        0.13       -0.49      0.88 o 
   6   5  10        0.07       -1.38      1.38 o 
  -6   6  10        0.33       -0.86      1.23 o 
  -5   6  10        0.01        0.06      1.02 o 
  -4   6  10        3.55        6.28      0.80 o 
  -3   6  10        1.32        3.59      0.74 o 
  -2   6  10        0.02       -0.25      0.49 o 
  -1   6  10       27.81       19.25      0.68 o 
   0   6  10       12.67        9.59      0.45 o 
   1   6  10        0.17       -0.04      0.36 o 
   2   6  10       33.98       31.18      1.04 o 
   3   6  10      306.49      285.34      3.71 o 
   4   6  10       37.73       32.92      1.41 o 
   5   6  10        0.00       -0.18      0.89 o 
  -5   7  10        4.18        4.84      1.08 o 
  -4   7  10        4.99        7.18      0.79 o 
  -3   7  10       48.77       40.50      1.41 o 
  -2   7  10      281.61      279.97      3.26 o 
  -1   7  10        0.42        0.26      0.37 o 
   0   7  10        4.10        2.40      0.36 o 
   1   7  10       65.26       60.13      1.71 o 
   2   7  10       23.00       27.44      0.93 o 
   3   7  10       40.19       43.71      1.48 o 
   4   7  10        1.27        3.10      0.89 o 
   5   7  10        2.17        2.05      0.98 o 
  -5   8  10        0.31        0.71      1.03 o 
  -4   8  10       18.46       20.38      1.35 o 
  -3   8  10        9.43        8.40      1.06 o 
  -2   8  10        7.40        6.81      0.70 o 
  -1   8  10       36.18       26.51      0.84 o 
   0   8  10        0.34       -0.22      0.37 o 
   1   8  10       29.98       27.18      0.99 o 
   2   8  10        0.78        0.53      0.74 o 
   3   8  10        0.17        1.29      0.79 o 
   4   8  10       25.93       25.97      1.35 o 
   5   8  10        0.40        1.02      1.01 o 
  -5   9  10        0.84       -0.77      1.07 o 
  -4   9  10        3.96        4.07      1.32 o 
  -3   9  10        0.00        0.04      0.64 o 
  -2   9  10      172.96      181.76      2.69 o 
  -1   9  10       37.07       30.37      0.94 o 
   0   9  10        9.79        8.59      0.67 o 
   1   9  10        1.23        1.43      0.57 o 
   2   9  10       13.86       13.86      0.96 o 
   3   9  10        6.44        5.77      0.92 o 
   4   9  10        7.78        6.55      1.39 o 
   5   9  10        2.91        5.76      1.53 o 
  -4  10  10        0.47        1.51      0.98 o 
  -3  10  10        0.09       -0.27      0.97 o 
  -2  10  10       18.37       21.02      1.02 o 
  -1  10  10       43.26       36.64      1.28 o 
   0  10  10        2.87        1.73      0.58 o 
   1  10  10        1.14       -0.09      0.54 o 
   2  10  10       62.63       61.52      1.68 o 
   3  10  10        0.07        0.86      0.83 o 
   4  10  10        0.97        1.74      0.97 o 
  -4  11  10       15.58       17.16      1.42 o 
  -3  11  10        0.73        0.85      0.92 o 
  -2  11  10        6.24       10.52      0.86 o 
  -1  11  10       14.09       16.01      0.94 o 
   0  11  10        2.97        3.39      0.68 o 
   1  11  10        0.56        0.14      0.76 o 
   2  11  10        6.38        5.66      0.97 o 
   3  11  10        2.71        1.13      0.91 o 
   4  11  10        0.72        1.97      1.05 o 
  -3  12  10        3.05        3.41      1.00 o 
  -2  12  10       16.40       14.52      1.13 o 
  -1  12  10       25.30       24.85      1.26 o 
   0  12  10        0.61        0.37      0.74 o 
   1  12  10        5.81        4.13      0.90 o 
   2  12  10        0.76        0.95      0.87 o 
   3  12  10        0.15        0.00      0.96 o 
  -3  13  10        1.11        0.72      1.01 o 
  -2  13  10        2.32        2.91      1.23 o 
  -1  13  10        0.03       -0.26      0.84 o 
   0  13  10        4.60        5.30      0.97 o 
   1  13  10        2.37        3.48      0.91 o 
   2  13  10        0.37       -0.96      0.96 o 
   3  13  10        1.16        1.48      1.07 o 
  -2  14  10        0.02        0.94      1.23 o 
  -1  14  10        0.44       -0.63      1.10 o 
   0  14  10        0.25        0.64      0.97 o 
   1  14  10        0.37        1.79      0.95 o 
   2  14  10        0.34        1.30      1.03 o 
  -6   1  11        0.11       -0.07      0.90 o 
  -5   1  11        0.39        0.91      0.82 o 
  -4   1  11       39.42       34.03      1.82 o 
  -3   1  11        0.48        1.06      0.53 o 
  -2   1  11       10.35       12.44      0.59 o 
  -1   1  11      167.49      175.99      1.76 o 
   0   1  11      159.54      137.20      1.46 o 
   1   1  11        8.58        9.78      0.43 o 
   2   1  11        3.56        5.00      0.40 o 
   3   1  11        6.94        6.87      0.50 o 
   4   1  11        0.13       -0.47      0.47 o 
   5   1  11       11.37       10.25      0.97 o 
   6   1  11        2.66        2.92      1.65 o 
  -6   2  11        0.05       -0.54      1.13 o 
  -5   2  11       10.95        8.30      0.97 o 
  -4   2  11       16.27       16.25      1.05 o 
  -2   2  11       18.04       18.58      1.00 o 
  -1   2  11       24.78       23.44      0.55 o 
   0   2  11       24.71       22.30      0.64 o 
   1   2  11       24.75       24.62      0.64 o 
   3   2  11       66.46       63.57      1.62 o 
   4   2  11        8.01        7.97      0.66 o 
   5   2  11        3.81        3.14      0.88 o 
   6   2  11        6.79        6.60      1.09 o 
  -6   3  11        0.54        0.45      1.36 o 
  -5   3  11        0.35       -0.28      0.82 o 
  -4   3  11        5.69       10.22      1.12 o 
  -3   3  11      256.28      231.55      2.86 o 
  -2   3  11      337.16      357.66      5.02 o 
   0   3  11      176.46      218.47      2.14 o 
   1   3  11       39.82       40.73      0.79 o 
   2   3  11       49.55       44.61      0.81 o 
   3   3  11       11.62       12.66      0.58 o 
   4   3  11        0.07        0.78      0.74 o 
   5   3  11        0.05       -0.19      0.84 o 
   6   3  11        0.71        0.62      1.03 o 
  -6   4  11        3.76        5.34      1.45 o 
  -5   4  11        1.39        1.26      0.87 o 
  -4   4  11        2.54        1.93      0.70 o 
  -3   4  11      253.40      230.22      3.26 o 
  -2   4  11        1.72        3.23      0.63 o 
  -1   4  11      124.51      114.69      1.36 o 
   0   4  11       17.79       25.23      0.73 o 
   1   4  11        0.02        1.44      0.35 o 
   2   4  11        0.14       -0.17      0.40 o 
   3   4  11      100.59      107.73      1.90 o 
   4   4  11       20.07       20.78      1.16 o 
   5   4  11        0.89        0.67      0.88 o 
   6   4  11        1.60        0.95      1.19 o 
  -6   5  11        0.52       -0.51      1.41 o 
  -5   5  11        0.97        1.37      0.82 o 
  -4   5  11        2.30        5.35      0.76 o 
  -3   5  11        0.98        3.48      0.74 o 
  -2   5  11       40.73       47.11      1.22 o 
  -1   5  11        6.53        3.21      0.42 o 
   0   5  11       62.50       53.01      0.92 o 
   1   5  11        0.06       -0.31      0.35 o 
   2   5  11        0.00        0.06      0.96 o 
   3   5  11       48.70       47.18      1.76 o 
   4   5  11       39.01       37.09      1.43 o 
   5   5  11        0.21       -0.57      1.03 o 
  -5   6  11        0.20        0.08      1.02 o 
  -4   6  11       24.37       29.88      1.26 o 
  -3   6  11      125.56      121.59      2.05 o 
  -2   6  11      167.39      146.78      2.13 o 
  -1   6  11        1.17        1.77      0.44 o 
   0   6  11       71.35       77.02      1.12 o 
   1   6  11        1.56        1.08      0.44 o 
   2   6  11       55.21       55.84      1.24 o 
   3   6  11        5.83        4.97      0.84 o 
   4   6  11       11.44       13.70      1.60 o 
   5   6  11        0.17        0.25      0.96 o 
  -5   7  11        0.03       -0.02      1.15 o 
  -4   7  11        0.01       -0.24      0.84 o 
  -3   7  11        1.74        2.05      0.82 o 
  -2   7  11      120.36      124.37      2.00 o 
  -1   7  11       13.83       20.77      0.71 o 
   0   7  11        1.93        1.94      0.39 o 
   1   7  11        4.46        1.45      0.91 o 
   2   7  11       36.22       35.67      1.36 o 
   3   7  11       28.46       31.93      1.37 o 
   4   7  11       18.37       12.23      1.09 o 
   5   7  11        4.66        4.73      1.07 o 
  -5   8  11        0.28        0.81      1.04 o 
  -4   8  11        0.11        0.15      0.87 o 
  -3   8  11        0.05        0.39      0.62 o 
  -2   8  11       82.87       71.93      1.53 o 
  -1   8  11       27.65       24.93      0.88 o 
   0   8  11        1.15        0.78      0.50 o 
   1   8  11       12.61       10.89      0.74 o 
   2   8  11        5.96        5.54      0.79 o 
   3   8  11        1.04       -0.01      0.76 o 
   4   8  11        0.04        0.69      0.89 o 
   5   8  11        2.95        2.52      1.10 o 
  -5   9  11        0.04       -1.26      1.59 o 
  -4   9  11       15.90       15.79      1.27 o 
  -3   9  11        3.81        2.98      0.71 o 
  -2   9  11        7.41        8.04      0.78 o 
  -1   9  11       74.56       78.48      1.59 o 
   0   9  11       12.02       11.08      0.74 o 
   1   9  11        1.25        0.31      0.51 o 
   2   9  11        0.79        0.84      0.75 o 
   3   9  11        7.83        6.44      0.96 o 
   4   9  11        0.48        1.38      1.00 o 
  -4  10  11        1.96        3.30      1.05 o 
  -3  10  11        4.90        6.71      1.09 o 
  -2  10  11        8.12       10.79      0.86 o 
  -1  10  11       39.48       39.97      1.69 o 
   0  10  11        2.48        1.34      0.62 o 
   1  10  11        0.79        0.65      0.72 o 
   2  10  11        6.96        5.94      0.89 o 
   3  10  11        2.95        3.20      0.92 o 
   4  10  11        3.84        2.43      1.59 o 
  -4  11  11        0.25       -0.03      1.04 o 
  -3  11  11        2.42        2.76      0.97 o 
  -2  11  11       19.16       19.41      1.04 o 
  -1  11  11       26.21       27.72      1.31 o 
   0  11  11       17.65       21.60      1.02 o 
   1  11  11        0.03        0.04      0.75 o 
   2  11  11        0.68        1.07      0.83 o 
   3  11  11        4.90        3.65      1.01 o 
   4  11  11        2.06        1.76      1.09 o 
  -3  12  11        0.01       -0.89      0.89 o 
  -2  12  11        1.47        2.49      1.14 o 
  -1  12  11        0.01        0.46      0.84 o 
   0  12  11        3.83        3.50      0.76 o 
   1  12  11        0.36        0.16      0.84 o 
   2  12  11        3.35        3.33      0.96 o 
   3  12  11        5.52        4.20      1.07 o 
  -3  13  11       11.53       13.58      1.62 o 
  -2  13  11        3.49        5.48      1.28 o 
  -1  13  11        1.14        2.28      0.94 o 
   0  13  11        1.68        1.22      1.09 o 
   1  13  11        0.10        0.50      0.90 o 
   2  13  11        0.74        1.03      1.02 o 
  -1  14  11        0.01       -0.58      0.88 o 
   0  14  11        1.75        2.02      1.39 o 
   1  14  11        1.06        2.32      1.02 o 
  -6   0  12        0.01       -1.28      1.28 o 
  -5   0  12        7.80        8.10      1.42 o 
  -4   0  12      167.89      127.79      6.72 o 
  -3   0  12       19.64       21.36      0.97 o 
  -2   0  12       53.61       67.63      1.63 o 
  -1   0  12      204.46      190.67      2.71 o 
   0   0  12        1.59        1.79      0.44 o 
   1   0  12      135.84      137.80      2.66 o 
   2   0  12        3.30        5.30      0.96 o 
   3   0  12        9.39       13.49      0.83 o 
   4   0  12        0.03       -0.51      0.71 o 
   5   0  12        5.67        5.30      1.20 o 
   6   0  12        4.32        3.26      2.44 o 
  -6   1  12        0.04        1.11      0.92 o 
  -5   1  12        0.00       -0.27      0.81 o 
  -4   1  12        4.50        4.27      0.86 o 
  -3   1  12        6.25        7.32      0.62 o 
  -2   1  12        0.32        0.34      0.44 o 
  -1   1  12      262.49      283.73      2.67 o 
   0   1  12       33.24       30.71      0.69 o 
   1   1  12       20.96       23.34      0.66 o 
   2   1  12      281.64      279.52      2.69 o 
   3   1  12        0.01       -0.13      0.40 o 
   4   1  12        3.06        1.85      0.54 o 
   5   1  12        6.50        7.87      1.00 o 
   6   1  12        3.76        1.95      1.65 o 
  -6   2  12        0.24       -0.89      0.89 o 
  -5   2  12        0.11       -0.54      0.82 o 
  -4   2  12       13.10       11.81      0.93 o 
  -3   2  12        5.50        3.78      0.57 o 
  -2   2  12      169.88      161.32      2.06 o 
  -1   2  12       60.73       53.76      1.50 o 
   0   2  12      424.87      361.98      3.27 o 
   1   2  12        0.14       -0.12      0.32 o 
   2   2  12       10.53       16.44      0.59 o 
   3   2  12       40.31       44.66      1.08 o 
   4   2  12        0.00       -0.57      0.57 o 
   5   2  12       13.43       13.23      1.08 o 
   6   2  12        0.26       -1.56      1.91 o 
  -6   3  12        5.37        5.96      1.47 o 
  -5   3  12        1.46        0.37      0.83 o 
  -4   3  12        8.80        7.50      0.78 o 
  -3   3  12       28.05       29.21      1.45 o 
  -2   3  12      384.34      357.65      3.83 o 
  -1   3  12        0.44        0.93      0.29 o 
   0   3  12       30.18       26.16      0.69 o 
   1   3  12       26.57       21.55      0.66 o 
   2   3  12        1.26        0.61      0.33 o 
   3   3  12       32.64       32.60      1.04 o 
   4   3  12       42.21       43.73      1.49 o 
   5   3  12        4.16        3.55      0.95 o 
   6   3  12        0.94       -0.75      1.30 o 
  -6   4  12        1.04        2.12      1.61 o 
  -5   4  12        0.41        0.34      1.00 o 
  -4   4  12        9.87       13.04      1.04 o 
  -3   4  12       44.45       50.97      1.58 o 
  -2   4  12       63.10       57.64      1.41 o 
  -1   4  12       26.77       30.71      0.74 o 
   0   4  12       55.35       73.09      1.07 o 
   1   4  12        1.06        0.21      0.30 o 
   2   4  12       33.46       31.94      1.27 o 
   3   4  12        0.06        0.83      0.52 o 
   4   4  12      116.77      116.17      2.20 o 
   5   4  12        1.22        0.10      0.89 o 
  -6   5  12        2.06        2.38      1.52 o 
  -5   5  12        0.05       -0.85      0.88 o 
  -4   5  12        0.06       -0.66      0.66 o 
  -3   5  12       16.28       15.31      0.93 o 
  -2   5  12       87.15       82.64      2.05 o 
  -1   5  12       28.56       29.94      0.78 o 
   0   5  12       11.63       10.02      0.50 o 
   1   5  12       10.05        9.28      0.60 o 
   2   5  12       47.32       42.77      1.09 o 
   3   5  12        6.05        6.44      0.82 o 
   4   5  12        0.11        1.07      0.97 o 
   5   5  12        0.05       -0.44      0.94 o 
  -5   6  12        0.03       -1.03      1.03 o 
  -4   6  12        0.05       -0.67      0.67 o 
  -3   6  12       42.60       51.87      1.62 o 
  -2   6  12      138.64      132.40      2.04 o 
  -1   6  12       10.07       16.68      0.79 o 
   0   6  12        1.88        2.05      0.55 o 
   1   6  12       29.97       23.68      0.94 o 
   2   6  12       20.68       19.00      0.81 o 
   3   6  12       34.73       32.05      1.32 o 
   4   6  12        0.08        0.23      0.85 o 
   5   6  12        1.47       -0.19      0.96 o 
  -5   7  12        3.19        6.10      1.71 o 
  -4   7  12        0.21       -0.01      0.77 o 
  -3   7  12       44.01       44.82      1.39 o 
  -2   7  12       10.76       13.41      0.87 o 
  -1   7  12        0.67        0.38      0.44 o 
   0   7  12      141.99      135.19      1.65 o 
   1   7  12        4.35        4.94      0.56 o 
   2   7  12        2.80        2.37      0.52 o 
   3   7  12        1.94        2.35      0.85 o 
   4   7  12        2.22        2.80      0.94 o 
   5   7  12        4.69        4.78      1.10 o 
  -5   8  12        0.98        1.74      1.41 o 
  -4   8  12        0.03        0.22      0.89 o 
  -3   8  12        0.22        0.75      0.82 o 
  -2   8  12       14.18       11.53      0.84 o 
  -1   8  12        1.22        2.91      0.53 o 
   0   8  12       15.08       14.38      0.77 o 
   1   8  12        8.55        8.04      0.66 o 
   2   8  12        6.61        4.54      0.78 o 
   3   8  12       25.37       25.85      1.29 o 
   4   8  12        6.02        5.20      1.01 o 
   5   8  12       10.36       11.17      1.31 o 
  -5   9  12        0.58        0.87      1.10 o 
  -4   9  12        0.16       -0.31      0.95 o 
  -3   9  12        0.95        0.79      0.68 o 
  -2   9  12       58.01       51.25      1.36 o 
  -1   9  12      106.64       98.84      2.57 o 
   0   9  12        2.73        2.95      0.63 o 
   1   9  12        0.15       -0.17      0.52 o 
   2   9  12        0.40        0.08      0.72 o 
   3   9  12        3.48        4.87      0.94 o 
   4   9  12        4.09        3.38      1.01 o 
  -4  10  12        3.02        2.40      1.07 o 
  -3  10  12        0.09        0.71      1.26 o 
  -2  10  12        5.14        4.90      0.76 o 
  -1  10  12       22.22       23.23      1.65 o 
   0  10  12        3.46        2.79      0.67 o 
   1  10  12        0.31        1.00      0.74 o 
   2  10  12        0.16        0.24      0.79 o 
   3  10  12        1.43        0.95      0.93 o 
   4  10  12        0.42        1.41      1.47 o 
  -4  11  12        1.17        0.37      1.06 o 
  -3  11  12        1.29        1.10      0.97 o 
  -2  11  12        0.53       -0.15      0.81 o 
  -1  11  12       70.75       77.04      1.92 o 
   0  11  12        0.15       -0.05      0.67 o 
   1  11  12        0.49        0.81      0.76 o 
   2  11  12        0.30        1.06      0.83 o 
   3  11  12        0.09        0.25      1.02 o 
  -3  12  12        1.09        0.75      1.02 o 
  -2  12  12        0.14        0.40      0.87 o 
  -1  12  12       10.99       12.65      1.11 o 
   0  12  12       15.93       13.91      1.14 o 
   1  12  12        0.99        2.01      0.92 o 
   2  12  12        0.06        0.77      0.89 o 
   3  12  12        1.60        1.15      1.04 o 
  -2  13  12        3.21        3.08      1.45 o 
  -1  13  12        0.06        0.59      1.09 o 
   0  13  12        0.16        1.85      1.34 o 
   1  13  12        3.11        3.87      1.18 o 
   2  13  12        2.10        2.51      1.00 o 
  -1  14  12        0.01        0.86      1.24 o 
   0  14  12        6.98        9.72      1.67 o 
   1  14  12        1.23        2.22      1.04 o 
  -6   1  13        0.17       -0.90      0.90 o 
  -5   1  13        0.27        0.34      0.82 o 
  -4   1  13        4.21        5.66      0.88 o 
  -3   1  13        2.22        2.43      0.51 o 
  -2   1  13       49.02       30.51      0.96 o 
  -1   1  13      215.78      205.55      2.06 o 
   0   1  13       73.39       83.60      1.13 o 
   1   1  13       10.53        7.99      0.45 o 
   2   1  13       35.43       35.16      0.87 o 
   3   1  13       26.89       23.58      0.80 o 
   4   1  13        1.37        0.25      0.63 o 
   5   1  13        0.00        1.28      1.09 o 
   6   1  13        7.29        7.54      2.65 o 
  -6   2  13        4.61        4.59      1.09 o 
  -5   2  13        0.85        0.78      0.86 o 
  -4   2  13        4.53        7.38      0.91 o 
  -3   2  13       14.08        8.00      0.71 o 
  -2   2  13       77.93       71.22      2.68 o 
  -1   2  13        6.34        6.58      0.38 o 
   0   2  13       34.60       41.10      0.99 o 
   1   2  13       43.06       43.88      0.84 o 
   2   2  13        0.22        0.28      0.36 o 
   3   2  13       14.91       16.50      1.17 o 
   4   2  13        7.56        8.58      0.78 o 
   5   2  13       15.55       14.67      1.11 o 
  -6   3  13        4.42        5.37      1.47 o 
  -5   3  13        0.51        0.58      0.84 o 
  -4   3  13        3.68        3.41      0.82 o 
  -3   3  13        0.42        1.14      0.64 o 
  -2   3  13        0.16        1.47      0.79 o 
  -1   3  13       15.15       10.96      0.47 o 
   0   3  13       48.23       39.86      0.83 o 
   2   3  13        4.27        5.80      0.45 o 
   3   3  13        1.63        1.57      0.80 o 
   4   3  13        1.68        1.83      0.82 o 
   5   3  13        4.66        3.39      0.95 o 
  -6   4  13        0.25        1.02      1.33 o 
  -5   4  13        0.28        1.17      0.87 o 
  -4   4  13        2.25        1.39      0.68 o 
  -3   4  13       99.14      102.92      2.18 o 
  -2   4  13      110.97      125.05      2.38 o 
  -1   4  13        7.01        4.94      0.52 o 
   0   4  13        1.79        1.61      0.37 o 
   1   4  13       30.19       29.26      0.77 o 
   2   4  13        5.08        3.46      0.51 o 
   3   4  13       26.46       27.61      1.35 o 
   4   4  13       12.37       12.84      1.06 o 
   5   4  13        0.84       -0.92      0.92 o 
  -5   5  13        3.60        3.49      1.06 o 
  -4   5  13        0.01       -0.72      0.93 o 
  -3   5  13        4.11        8.87      0.80 o 
  -2   5  13      118.64      105.14      1.78 o 
  -1   5  13        0.64        0.51      0.39 o 
   0   5  13       69.55       89.56      1.28 o 
   1   5  13      137.26      139.98      1.83 o 
   2   5  13       19.38       14.12      0.90 o 
   3   5  13       36.75       37.42      1.41 o 
   4   5  13       44.21       43.93      1.55 o 
   5   5  13        0.02       -0.05      1.12 o 
  -5   6  13        4.47        5.26      1.52 o 
  -4   6  13        1.62        0.69      0.73 o 
  -3   6  13       14.68       16.54      0.95 o 
  -2   6  13       27.82       26.58      1.13 o 
  -1   6  13        0.02        0.39      0.49 o 
   0   6  13        0.54        1.10      0.44 o 
   1   6  13        1.60        1.17      0.45 o 
   2   6  13        0.53       -0.03      0.53 o 
   3   6  13        0.00       -0.32      0.75 o 
   4   6  13       20.12       21.11      1.23 o 
   5   6  13        3.93        4.06      1.10 o 
  -5   7  13        0.78        1.60      1.96 o 
  -4   7  13        1.24        2.08      0.83 o 
  -3   7  13       30.23       25.60      1.17 o 
  -2   7  13       28.33       35.69      1.30 o 
  -1   7  13       17.84       20.76      0.90 o 
   0   7  13       35.99       39.22      1.08 o 
   1   7  13       36.23       30.13      1.01 o 
   2   7  13        0.33       -0.31      0.65 o 
   3   7  13        2.30        3.13      0.89 o 
   4   7  13        0.48        0.11      0.89 o 
   5   7  13        2.50        4.19      1.12 o 
  -5   8  13        1.91        2.01      1.12 o 
  -4   8  13        0.84        1.32      1.15 o 
  -3   8  13       14.13       17.02      0.99 o 
  -2   8  13        2.23        2.17      0.66 o 
  -1   8  13       25.17       26.26      1.04 o 
   0   8  13        9.37       12.03      0.78 o 
   1   8  13       28.29       30.18      1.01 o 
   2   8  13        0.88       -0.05      0.72 o 
   3   8  13       13.86       13.56      1.24 o 
   4   8  13        0.26       -0.87      0.96 o 
  -4   9  13        0.35       -0.57      0.94 o 
  -3   9  13        0.39        0.71      0.68 o 
  -2   9  13        1.74        2.86      0.70 o 
  -1   9  13       10.80       14.31      0.98 o 
   0   9  13       11.08       16.03      0.85 o 
   1   9  13        0.19        0.51      0.53 o 
   2   9  13        0.08       -0.72      0.72 o 
   3   9  13        5.20        4.08      0.94 o 
   4   9  13        0.00        0.39      0.98 o 
  -4  10  13        2.95        2.17      1.05 o 
  -3  10  13        1.60        0.21      0.73 o 
  -2  10  13        2.40        1.70      0.70 o 
  -1  10  13      104.78      104.91      2.12 o 
   0  10  13        9.92       12.44      0.88 o 
   1  10  13        1.23        1.36      0.75 o 
   2  10  13        0.02       -0.57      0.79 o 
   3  10  13        0.94       -0.50      0.94 o 
   4  10  13        4.15        1.37      1.07 o 
  -3  11  13        0.58       -0.87      0.87 o 
  -2  11  13        9.89        8.90      1.07 o 
  -1  11  13       43.24       42.22      2.07 o 
   0  11  13        1.32        2.82      0.74 o 
   1  11  13        2.14        2.56      0.87 o 
   2  11  13        2.39        2.79      1.18 o 
   3  11  13        0.08        1.15      0.97 o 
  -3  12  13        3.09        2.66      1.32 o 
  -2  12  13        1.81        3.12      0.98 o 
  -1  12  13        1.08        1.12      0.91 o 
   0  12  13       14.97       16.88      1.40 o 
   1  12  13        1.02        2.43      1.29 o 
   2  12  13        0.00        1.22      0.94 o 
  -2  13  13        7.40        9.57      1.43 o 
  -1  13  13        8.74        9.64      1.32 o 
   0  13  13        4.63        3.70      1.79 o 
   1  13  13        3.28        6.35      1.32 o 
   2  13  13        0.77        0.79      1.02 o 
  -6   0  14        0.39       -0.56      1.44 o 
  -5   0  14        0.00       -0.47      1.11 o 
  -4   0  14       13.45       16.47      1.94 o 
  -3   0  14        0.55       -1.02      1.02 o 
  -2   0  14      101.03       78.21      1.65 o 
  -1   0  14      547.87      484.71      6.08 o 
   0   0  14      221.74      193.64      2.86 o 
   1   0  14        0.25        0.07      0.47 o 
   2   0  14        0.05        0.61      0.52 o 
   3   0  14        0.62        1.68      0.69 o 
   4   0  14        1.30        0.96      1.04 o 
   5   0  14        0.57       -1.02      2.04 o 
  -6   1  14        5.14        5.01      1.15 o 
  -5   1  14        0.08        0.10      0.83 o 
  -4   1  14        8.88        7.23      0.94 o 
  -3   1  14        0.07       -0.64      0.64 o 
  -2   1  14        9.52        9.03      0.63 o 
  -1   1  14      169.42      159.05      1.72 o 
   0   1  14      153.88      149.24      1.67 o 
   1   1  14        3.55        2.63      0.40 o 
   2   1  14       48.61       50.89      0.99 o 
   3   1  14       12.45       15.11      0.95 o 
   4   1  14        8.96        9.02      0.81 o 
   5   1  14        7.40        8.14      1.58 o 
  -6   2  14        5.90        7.29      1.20 o 
  -5   2  14        0.01       -0.05      0.82 o 
  -4   2  14        2.23        0.71      0.77 o 
  -3   2  14      123.55      102.94      1.76 o 
  -2   2  14      121.89      132.35      1.91 o 
  -1   2  14      106.27      117.83      1.42 o 
   0   2  14        0.76       -0.09      0.42 o 
   1   2  14        0.20       -0.08      0.40 o 
   2   2  14        2.97        1.07      0.40 o 
   3   2  14       11.84       11.70      0.74 o 
   4   2  14        2.91        2.20      0.68 o 
   5   2  14        4.94        4.72      1.06 o 
  -5   3  14        0.15       -0.14      1.24 o 
  -4   3  14        1.44        2.73      0.82 o 
  -3   3  14        1.80        4.04      0.67 o 
  -2   3  14      167.13      163.18      2.23 o 
  -1   3  14        0.56        0.24      0.46 o 
   0   3  14        1.87        3.03      0.40 o 
   1   3  14        4.14        4.53      0.44 o 
   2   3  14       10.66        9.86      0.64 o 
   3   3  14       54.81       55.12      1.32 o 
   4   3  14        1.14        1.33      0.85 o 
   5   3  14        7.70        7.43      1.03 o 
  -5   4  14        5.97        7.94      1.08 o 
  -4   4  14        0.02       -0.76      0.80 o 
  -3   4  14       27.56       21.57      1.43 o 
  -2   4  14       74.53       74.54      1.71 o 
  -1   4  14        0.18        0.20      0.39 o 
   0   4  14        1.18        0.17      0.39 o 
   1   4  14       23.19       19.37      0.68 o 
   2   4  14        1.94        3.93      0.59 o 
   3   4  14        2.82        2.32      0.60 o 
   4   4  14        1.45        1.30      0.87 o 
   5   4  14        1.41        0.19      0.98 o 
  -5   5  14        5.27        7.54      1.09 o 
  -4   5  14        0.14       -0.41      0.70 o 
  -3   5  14        0.00        0.10      0.63 o 
  -2   5  14       10.43       14.30      0.83 o 
  -1   5  14        0.88        0.08      0.64 o 
   0   5  14       17.30       15.62      0.63 o 
   1   5  14       24.85       18.01      0.76 o 
   2   5  14        2.09        1.89      0.70 o 
   3   5  14        0.26       -0.37      0.75 o 
   4   5  14        2.02        1.11      0.97 o 
   5   5  14        1.75       -0.01      0.97 o 
  -5   6  14        2.57        3.19      1.42 o 
  -4   6  14        0.21       -0.43      0.96 o 
  -3   6  14        0.08       -0.62      0.62 o 
  -2   6  14        0.02       -0.07      0.62 o 
  -1   6  14       13.30       13.66      0.79 o 
   0   6  14       17.77       19.20      0.71 o 
   1   6  14        7.40        9.11      0.64 o 
   2   6  14        4.43        3.10      0.65 o 
   3   6  14        2.41        1.24      0.79 o 
   4   6  14        7.89        8.50      1.07 o 
   5   6  14        3.86        2.63      1.10 o 
  -5   7  14        0.85        1.61      1.41 o 
  -4   7  14        1.58        0.71      0.80 o 
  -3   7  14        6.28        6.66      1.26 o 
  -2   7  14        0.06        0.00      0.64 o 
  -1   7  14       93.17       84.13      1.62 o 
   0   7  14       21.91       18.93      0.81 o 
   1   7  14        0.42        0.13      0.51 o 
   2   7  14        0.56        0.21      0.69 o 
   3   7  14        0.86       -0.79      0.79 o 
   4   7  14        0.45        1.09      0.96 o 
  -4   8  14        0.01        0.47      0.74 o 
  -3   8  14        7.29        8.09      0.92 o 
  -2   8  14        1.89        2.05      0.66 o 
  -1   8  14       78.80       80.16      1.59 o 
   0   8  14        8.45        7.43      0.71 o 
   1   8  14        1.49        3.35      0.60 o 
   2   8  14        3.55        2.08      0.78 o 
   3   8  14        0.17        0.30      0.87 o 
   4   8  14        2.41        1.36      1.03 o 
  -4   9  14        1.38        2.17      1.15 o 
  -3   9  14        0.00        0.23      0.70 o 
  -2   9  14        4.23        3.07      0.70 o 
  -1   9  14       19.77       20.66      1.41 o 
   0   9  14        0.00        0.40      0.62 o 
   1   9  14        3.71        3.01      0.60 o 
   2   9  14        4.03        3.85      0.85 o 
   3   9  14        0.45        0.10      0.89 o 
   4   9  14        0.77       -0.97      0.97 o 
  -4  10  14        3.42        1.54      1.09 o 
  -3  10  14        0.16       -0.94      0.94 o 
  -2  10  14        1.07       -0.50      0.82 o 
  -1  10  14        9.14        6.51      0.90 o 
   0  10  14        1.18        1.37      0.76 o 
   1  10  14        4.02        2.34      0.81 o 
   2  10  14        0.97        1.81      0.83 o 
   3  10  14        0.12       -0.89      0.89 o 
  -3  11  14        2.05        1.28      1.23 o 
  -2  11  14        0.52        0.83      0.83 o 
  -1  11  14        3.68        4.80      0.97 o 
   0  11  14       43.35       41.11      1.49 o 
   1  11  14        0.13       -0.41      0.85 o 
   2  11  14        0.96        1.19      0.92 o 
   3  11  14        0.16        0.76      1.01 o 
  -2  12  14        0.02       -0.58      0.93 o 
  -1  12  14        0.25        1.52      0.95 o 
   0  12  14        3.27        5.83      1.21 o 
   1  12  14        0.82        1.90      1.42 o 
   2  12  14        0.00       -0.26      0.96 o 
  -1  13  14        2.39        3.31      1.12 o 
   0  13  14       11.34       10.27      1.66 o 
   1  13  14        0.33        0.91      1.51 o 
  -5   1  15        0.00        0.61      0.90 o 
  -4   1  15        3.32        3.01      0.83 o 
  -3   1  15        8.37        7.01      0.87 o 
  -2   1  15       64.78       72.43      1.70 o 
  -1   1  15       13.87        9.08      0.55 o 
   0   1  15      276.33      242.71      2.47 o 
   1   1  15        6.35        5.07      0.52 o 
   2   1  15       12.70       12.96      0.61 o 
   3   1  15        3.70        4.38      1.05 o 
   4   1  15        3.36        4.26      0.73 o 
   5   1  15        3.36        5.42      1.23 o 
  -5   2  15        0.70        0.13      0.94 o 
  -4   2  15        0.04       -0.01      1.18 o 
  -3   2  15        5.62        4.50      0.82 o 
  -2   2  15       30.26       38.58      1.21 o 
  -1   2  15      228.50      218.33      2.24 o 
   0   2  15        4.32        4.35      0.47 o 
   1   2  15        1.10       -0.05      0.40 o 
   2   2  15       11.03       10.99      0.60 o 
   3   2  15        2.63        2.98      0.64 o 
   4   2  15       16.60       18.09      0.94 o 
   5   2  15        0.96        0.90      1.42 o 
  -5   3  15        0.00       -0.40      0.91 o 
  -4   3  15        1.80        1.68      0.82 o 
  -3   3  15       11.99       10.43      0.78 o 
  -2   3  15        0.15       -0.69      0.69 o 
  -1   3  15        6.13        2.88      0.41 o 
   0   3  15        0.86        1.06      0.42 o 
   1   3  15      100.40      103.39      1.41 o 
   2   3  15        3.43        4.00      0.56 o 
   3   3  15       10.30        7.41      0.70 o 
   4   3  15       20.63       20.50      1.21 o 
   5   3  15        6.38        6.53      1.10 o 
  -5   4  15        4.01        6.29      1.11 o 
  -4   4  15        0.69        1.88      0.83 o 
  -3   4  15       11.69       10.69      0.84 o 
  -2   4  15      129.35      110.38      1.86 o 
  -1   4  15        0.01       -0.48      0.48 o 
   0   4  15        0.09       -0.23      0.40 o 
   1   4  15       56.79       55.64      1.35 o 
   2   4  15        0.57        0.78      0.51 o 
   3   4  15        0.35        0.70      0.60 o 
   4   4  15        0.87        0.24      0.89 o 
   5   4  15        1.52        1.07      1.00 o 
  -5   5  15       11.03       11.13      1.21 o 
  -4   5  15        0.22        0.34      0.83 o 
  -3   5  15        3.15        1.57      0.67 o 
  -2   5  15       84.91       77.60      2.15 o 
  -1   5  15        0.85        0.16      0.52 o 
   0   5  15        4.30        5.56      0.52 o 
   1   5  15        0.15        0.42      0.48 o 
   2   5  15        1.18        1.74      0.55 o 
   3   5  15        6.67        5.04      0.87 o 
   4   5  15        9.23        9.24      1.07 o 
   5   5  15        4.37        3.79      1.10 o 
  -5   6  15        3.13        2.90      1.34 o 
  -4   6  15        0.15       -0.82      0.82 o 
  -3   6  15        4.56        3.32      0.73 o 
  -2   6  15       69.01       65.68      1.48 o 
  -1   6  15        5.53        4.12      0.65 o 
   0   6  15        2.76        2.35      0.54 o 
   1   6  15       12.76       12.87      1.06 o 
   2   6  15        9.80        8.98      0.71 o 
   3   6  15        0.30       -0.24      0.79 o 
   4   6  15        3.39        3.61      1.00 o 
  -5   7  15        0.03        0.07      1.36 o 
  -4   7  15        0.53        0.64      1.10 o 
  -3   7  15        0.05        0.27      1.00 o 
  -2   7  15        0.05       -0.11      0.66 o 
  -1   7  15       17.71       14.11      0.86 o 
   0   7  15        7.00        6.27      0.65 o 
   1   7  15       39.72       44.93      1.20 o 
   2   7  15       11.15       11.05      0.93 o 
   3   7  15        0.26       -0.34      0.80 o 
   4   7  15        3.16        2.73      1.09 o 
  -4   8  15        5.23        6.68      1.12 o 
  -3   8  15        0.58        0.29      0.77 o 
  -2   8  15        3.27        3.61      0.79 o 
  -1   8  15        2.49        2.81      0.85 o 
   0   8  15        0.82        1.73      0.63 o 
   1   8  15        5.77        4.68      0.64 o 
   2   8  15        0.85        1.73      0.79 o 
   3   8  15        0.59       -0.84      0.84 o 
   4   8  15        0.38       -1.01      1.01 o 
  -4   9  15        0.00        0.39      0.97 o 
  -3   9  15        0.24        2.33      1.15 o 
  -2   9  15        0.02        0.11      0.67 o 
  -1   9  15        5.65        7.80      0.90 o 
   0   9  15       64.09       63.91      1.63 o 
   1   9  15        0.14       -0.04      0.60 o 
   2   9  15        6.17        6.06      0.89 o 
   3   9  15        0.67        1.28      0.97 o 
   4   9  15        0.08       -0.27      1.01 o 
  -3  10  15        0.80        0.05      1.05 o 
  -2  10  15        0.01       -0.77      0.77 o 
  -1  10  15       13.92       13.86      1.05 o 
   0  10  15        3.76        4.89      0.87 o 
   1  10  15        0.21       -0.31      0.85 o 
   2  10  15        2.83        3.87      0.91 o 
   3  10  15        0.04        0.83      1.00 o 
  -3  11  15        0.14        0.43      1.23 o 
  -2  11  15        0.17       -0.83      0.83 o 
  -1  11  15        0.26        1.66      0.86 o 
   0  11  15        0.87        3.17      0.88 o 
   1  11  15        8.60       10.54      1.09 o 
   2  11  15        0.07        0.57      0.94 o 
  -2  12  15        1.03        0.99      0.97 o 
  -1  12  15       13.91       15.33      1.24 o 
   0  12  15       21.39       23.43      1.64 o 
   1  12  15        6.60        7.00      1.25 o 
   2  12  15        0.98        2.65      1.03 o 
   0  13  15        3.36        5.27      1.36 o 
  -5   0  16        0.22        0.90      1.73 o 
  -4   0  16        0.80       -0.95      1.12 o 
  -2   0  16       94.39       90.18      2.83 o 
  -1   0  16      337.49      355.66      4.76 o 
   0   0  16      240.43      247.70      3.60 o 
   1   0  16        2.59        1.13      0.74 o 
   2   0  16        0.07       -0.11      0.89 o 
   3   0  16        5.27        7.70      0.86 o 
   4   0  16        5.43        5.23      1.32 o 
   5   0  16        0.11        0.00      2.24 o 
  -5   1  16        0.12        1.00      0.91 o 
  -4   1  16        0.08        0.94      0.82 o 
  -3   1  16       10.22        7.65      0.89 o 
  -2   1  16        2.59        5.14      0.61 o 
  -1   1  16      136.40      134.17      1.66 o 
   0   1  16        6.64       10.61      0.67 o 
   1   1  16        4.66        4.20      0.50 o 
   2   1  16        2.68        2.34      0.51 o 
   3   1  16        0.60        1.28      0.61 o 
   4   1  16        4.39        5.86      0.79 o 
   5   1  16        5.33        5.27      1.28 o 
  -5   2  16        1.33        0.60      0.95 o 
  -4   2  16        2.50        3.08      0.89 o 
  -3   2  16       14.10       14.09      1.04 o 
  -2   2  16        7.25        8.15      0.71 o 
  -1   2  16        3.74        2.58      0.59 o 
   0   2  16       31.95       22.44      0.86 o 
   1   2  16       29.22       31.39      0.90 o 
   2   2  16       13.84       12.32      0.72 o 
   3   2  16        1.53        2.68      0.63 o 
   4   2  16        0.95        2.16      0.88 o 
   5   2  16        1.87        1.96      1.19 o 
  -5   3  16        6.83        7.82      1.19 o 
  -4   3  16        2.11        1.06      0.88 o 
  -3   3  16        0.06       -0.29      0.71 o 
  -2   3  16       16.20       15.46      0.81 o 
  -1   3  16      133.78      129.77      3.24 o 
   0   3  16        6.67        7.74      0.62 o 
   1   3  16       28.92       30.90      1.31 o 
   2   3  16       13.61       11.96      0.75 o 
   3   3  16        5.92        6.69      0.74 o 
   4   3  16        8.60        9.16      1.03 o 
   5   3  16        0.01        1.02      1.03 o 
  -5   4  16        4.40        5.14      1.09 o 
  -4   4  16        3.73        4.41      0.94 o 
  -3   4  16        7.80        7.60      0.78 o 
  -2   4  16       26.73       20.95      0.95 o 
  -1   4  16       20.16       21.43      0.88 o 
   0   4  16        6.55        9.92      0.65 o 
   1   4  16        5.80        4.91      0.61 o 
   2   4  16       12.04       10.59      0.73 o 
   3   4  16        2.27        1.66      0.66 o 
   4   4  16        0.50        0.68      0.89 o 
   5   4  16        8.83        9.94      1.21 o 
  -5   5  16        3.42        2.88      1.11 o 
  -4   5  16        1.43        0.22      0.89 o 
  -3   5  16        5.07        5.10      0.88 o 
  -2   5  16        4.21        4.15      0.69 o 
  -1   5  16       20.32       16.32      0.85 o 
   0   5  16       20.12       17.10      0.90 o 
   1   5  16        0.18       -0.52      0.52 o 
   2   5  16        0.01        0.56      0.58 o 
   3   5  16        0.21       -0.60      0.75 o 
   4   5  16        0.01       -0.68      0.92 o 
  -5   6  16        0.63        0.28      2.43 o 
  -4   6  16        0.94        1.11      0.94 o 
  -3   6  16        0.14       -0.38      0.70 o 
  -2   6  16        1.64        2.48      0.69 o 
  -1   6  16       17.09       18.44      0.89 o 
   0   6  16        5.56        6.06      0.62 o 
   1   6  16       26.48       27.01      1.03 o 
   2   6  16        3.19        1.97      0.70 o 
   3   6  16        0.01       -0.82      0.82 o 
   4   6  16        0.44       -0.22      0.97 o 
  -4   7  16        2.78        3.73      1.00 o 
  -3   7  16        1.74        1.50      0.79 o 
  -2   7  16        0.27       -0.65      0.65 o 
  -1   7  16        3.81        3.07      0.74 o 
   0   7  16        2.46        1.23      0.60 o 
   1   7  16       22.14       21.85      0.91 o 
   2   7  16        0.70        1.28      0.78 o 
   3   7  16        1.72        2.31      0.88 o 
   4   7  16        1.34        0.56      1.00 o 
  -4   8  16        0.08       -0.04      1.04 o 
  -3   8  16        0.36        0.15      0.78 o 
  -2   8  16        0.21        0.69      0.91 o 
  -1   8  16        8.49        6.44      0.84 o 
   0   8  16        1.10        4.57      0.78 o 
   1   8  16        0.02        0.44      0.60 o 
   2   8  16        2.15        2.82      0.85 o 
   3   8  16        1.05        1.97      0.91 o 
   4   8  16        0.75        0.31      1.01 o 
  -4   9  16        0.85        2.11      1.28 o 
  -3   9  16        1.81        3.20      0.82 o 
  -2   9  16        0.17        1.13      0.81 o 
  -1   9  16        0.22       -0.49      0.72 o 
   0   9  16        3.31        3.55      0.81 o 
   1   9  16        8.91        7.70      0.93 o 
   2   9  16        1.54        2.31      0.94 o 
   3   9  16        0.61        0.29      0.92 o 
  -3  10  16        0.00       -0.54      1.29 o 
  -2  10  16        0.23       -0.36      1.09 o 
  -1  10  16        1.75        1.57      1.21 o 
   0  10  16       47.84       55.72      1.66 o 
   1  10  16        1.39        2.43      0.91 o 
   2  10  16        1.27        3.28      0.96 o 
   3  10  16        0.02        1.08      1.01 o 
  -2  11  16        0.21       -0.66      0.89 o 
  -1  11  16        2.59        2.71      0.97 o 
   0  11  16        8.56       10.00      1.33 o 
   1  11  16        4.21        5.84      1.18 o 
   2  11  16        2.91        3.33      1.38 o 
  -1  12  16       10.86       14.39      1.28 o 
   0  12  16        0.75        1.27      1.16 o 
   1  12  16        0.86        2.84      1.16 o 
  -5   1  17        0.04        0.17      1.00 o 
  -4   1  17        0.56        1.00      0.89 o 
  -3   1  17        0.93       -0.23      0.76 o 
  -2   1  17        8.37        9.65      0.96 o 
  -1   1  17       39.25       49.18      1.04 o 
   0   1  17        0.65        1.43      0.58 o 
   1   1  17       16.87       12.82      0.65 o 
   2   1  17        0.00       -0.23      0.48 o 
   3   1  17        9.56       12.19      0.95 o 
   4   1  17        0.42        0.27      1.15 o 
   5   1  17        3.09        4.51      1.71 o 
  -5   2  17        5.95        6.98      1.15 o 
  -4   2  17        1.37        1.26      0.92 o 
  -3   2  17        2.39        1.05      0.81 o 
  -2   2  17        6.44        2.58      0.68 o 
  -1   2  17      101.19       95.14      2.49 o 
   0   2  17       29.39       29.62      0.99 o 
   1   2  17       19.48       17.07      0.78 o 
   2   2  17        3.10        3.92      0.63 o 
   3   2  17        4.19        3.22      0.70 o 
   4   2  17        0.60       -0.08      1.12 o 
   5   2  17        0.02        0.96      1.28 o 
  -5   3  17       10.14        9.57      1.26 o 
  -4   3  17        2.41        3.58      0.95 o 
  -3   3  17       14.72       12.76      1.05 o 
  -2   3  17       14.34       11.82      0.80 o 
  -1   3  17       31.81       30.51      1.11 o 
   0   3  17       14.17       10.90      0.63 o 
   1   3  17        7.27        5.69      0.61 o 
   2   3  17        3.65        3.79      0.75 o 
   3   3  17        4.15        5.19      0.71 o 
   4   3  17        1.04        1.02      1.62 o 
   5   3  17        0.62        0.47      1.24 o 
  -5   4  17        6.96        7.43      1.20 o 
  -4   4  17        2.00        2.13      0.94 o 
  -3   4  17        0.07       -0.76      0.76 o 
  -2   4  17        0.39        0.83      0.64 o 
  -1   4  17       13.51       14.90      1.34 o 
   0   4  17        9.09        8.27      0.67 o 
   1   4  17       34.10       33.96      1.09 o 
   2   4  17        0.49        0.86      0.60 o 
   3   4  17        0.86        1.09      0.79 o 
   4   4  17        0.98        1.03      0.89 o 
  -5   5  17        0.02       -0.59      1.01 o 
  -4   5  17        2.92        3.50      0.95 o 
  -3   5  17        0.02       -0.40      0.70 o 
  -2   5  17       24.88       20.61      1.12 o 
  -1   5  17        5.52        4.29      0.68 o 
   0   5  17        4.87        6.53      0.64 o 
   1   5  17        4.50        5.57      0.66 o 
   2   5  17       62.71       60.63      1.40 o 
   3   5  17        1.99        1.37      1.47 o 
   4   5  17        2.02        2.72      0.97 o 
  -4   6  17       17.11       18.14      1.37 o 
  -3   6  17        0.00       -0.71      0.71 o 
  -2   6  17        0.56        0.44      0.66 o 
  -1   6  17       33.99       29.34      1.14 o 
   0   6  17        1.54        1.01      0.65 o 
   1   6  17        0.01        0.71      0.58 o 
   2   6  17        1.21        3.54      0.64 o 
   3   6  17        0.38       -0.82      0.82 o 
   4   6  17        0.00        0.50      1.00 o 
  -4   7  17        0.74        0.55      0.96 o 
  -3   7  17        1.33        0.61      0.80 o 
  -2   7  17        5.03        3.91      0.79 o 
  -1   7  17        0.64       -0.18      0.67 o 
   0   7  17       15.21       10.88      0.88 o 
   1   7  17       10.42        8.50      0.77 o 
   2   7  17       14.93       12.58      1.03 o 
   3   7  17        0.49        1.13      0.89 o 
   4   7  17        0.00       -1.18      1.18 o 
  -4   8  17        4.20        5.89      1.11 o 
  -3   8  17        0.01       -0.65      0.82 o 
  -2   8  17        2.99        3.74      0.89 o 
  -1   8  17        5.40        4.50      0.81 o 
   0   8  17       17.85       16.09      1.01 o 
   1   8  17        2.92        4.44      0.70 o 
   2   8  17        0.02        1.44      0.85 o 
   3   8  17        0.70        1.48      0.94 o 
  -3   9  17        1.33        3.21      0.96 o 
  -2   9  17        0.12        0.33      0.84 o 
  -1   9  17        0.57        0.39      1.08 o 
   0   9  17        5.77        6.53      0.87 o 
   1   9  17        0.78        2.23      0.85 o 
   2   9  17        7.71        9.18      1.03 o 
   3   9  17        2.59        3.35      1.03 o 
  -3  10  17        1.03        1.29      0.99 o 
  -2  10  17        0.30       -0.01      0.92 o 
  -1  10  17        0.09        0.37      1.03 o 
   0  10  17       11.88       14.13      1.41 o 
   1  10  17        1.46        1.90      1.06 o 
   2  10  17        0.18        0.46      1.06 o 
  -2  11  17        0.58        0.05      0.95 o 
  -1  11  17        0.04        0.14      0.89 o 
   0  11  17        1.55        5.14      1.28 o 
   1  11  17        2.49        1.98      1.13 o 
   2  11  17        0.29        1.66      1.00 o 
   0  12  17        4.56        4.17      1.28 o 
  -5   0  18        0.84        2.05      2.24 o 
  -4   0  18        1.34        0.81      1.28 o 
  -3   0  18        1.24        1.36      1.09 o 
  -2   0  18        8.14       13.33      1.39 o 
  -1   0  18       88.54       84.96      3.46 o 
   0   0  18        1.60        2.20      0.83 o 
   1   0  18       36.50       40.97      2.41 o 
   2   0  18        0.04        0.21      0.74 o 
   3   0  18        5.35        5.08      1.15 o 
   4   0  18        1.08        3.46      1.73 o 
  -5   1  18        1.91        1.71      1.04 o 
  -4   1  18        0.36        0.48      0.90 o 
  -3   1  18        0.14        1.07      1.09 o 
  -2   1  18        0.08       -0.71      0.71 o 
  -1   1  18       60.84       61.92      1.37 o 
   0   1  18      307.50      301.06      3.03 o 
   1   1  18       30.84       29.33      0.93 o 
   2   1  18        3.10        2.50      0.62 o 
   3   1  18        2.92        3.35      0.69 o 
   4   1  18        0.39        1.18      0.86 o 
  -5   2  18        0.70        0.91      1.03 o 
  -4   2  18        0.92        1.83      0.90 o 
  -3   2  18        1.59        1.95      0.82 o 
  -2   2  18        0.68       -0.10      0.75 o 
  -1   2  18        8.85        8.89      0.72 o 
   0   2  18      123.94      129.68      1.72 o 
   1   2  18       39.03       44.17      1.10 o 
   2   2  18        0.02        0.47      0.61 o 
   3   2  18        2.39        2.05      0.68 o 
   4   2  18        1.10        0.76      1.14 o 
  -5   3  18        3.16        4.38      1.12 o 
  -4   3  18        5.57        8.02      1.68 o 
  -3   3  18        1.14        1.61      0.88 o 
  -2   3  18       13.35       13.51      0.86 o 
  -1   3  18        0.96        1.41      0.59 o 
   0   3  18        0.06        0.35      0.50 o 
   1   3  18       23.02       22.09      0.92 o 
   2   3  18       13.47       14.27      0.84 o 
   3   3  18        0.17        0.90      0.95 o 
   4   3  18        1.28        1.33      0.92 o 
  -4   4  18        5.54        8.23      1.13 o 
  -3   4  18        0.23        0.34      0.82 o 
  -2   4  18       15.37       14.86      0.93 o 
  -1   4  18       27.84       22.28      1.00 o 
   0   4  18        6.46        5.21      0.62 o 
   1   4  18        2.91        1.90      0.83 o 
   2   4  18       27.52       31.44      1.11 o 
   3   4  18        4.15        6.05      1.15 o 
   4   4  18        0.06        0.36      0.89 o 
  -4   5  18        3.31        2.21      1.07 o 
  -3   5  18        4.71        3.32      0.89 o 
  -2   5  18        2.13        2.22      0.70 o 
  -1   5  18        0.91        0.83      0.76 o 
   0   5  18        3.18        2.85      0.67 o 
   1   5  18        0.01       -0.58      0.58 o 
   2   5  18        0.00        1.11      0.66 o 
   3   5  18        1.26        2.82      0.94 o 
   4   5  18        0.04       -0.92      0.92 o 
  -4   6  18        4.51        4.68      1.12 o 
  -3   6  18        0.16       -0.32      0.82 o 
  -2   6  18        8.61        7.93      0.86 o 
  -1   6  18       16.16       15.58      1.00 o 
   0   6  18        0.24       -0.56      0.61 o 
   1   6  18        4.37        1.98      0.64 o 
   2   6  18        0.39        1.64      0.63 o 
   3   6  18        4.04        4.90      1.21 o 
   4   6  18        0.99        1.85      1.26 o 
  -4   7  18        0.00       -0.62      1.11 o 
  -3   7  18        2.66        3.56      0.88 o 
  -2   7  18       11.47       12.03      1.20 o 
  -1   7  18        3.95        5.11      0.86 o 
   0   7  18        7.21        5.05      1.06 o 
   1   7  18        0.81        0.22      0.69 o 
   2   7  18        0.08        0.79      0.82 o 
   3   7  18        0.84        1.39      0.92 o 
  -3   8  18        3.63        6.25      0.94 o 
  -2   8  18        0.10       -0.27      0.83 o 
  -1   8  18        1.22        0.86      0.82 o 
   0   8  18       10.21        8.29      0.92 o 
   1   8  18       16.11       18.35      1.65 o 
   2   8  18        0.14        1.94      0.89 o 
   3   8  18        0.10        1.26      1.21 o 
  -3   9  18        1.93        3.39      0.99 o 
  -2   9  18        0.39        0.35      0.84 o 
  -1   9  18        1.56        1.71      0.86 o 
   0   9  18        1.74        1.37      0.82 o 
   1   9  18        0.28        0.39      1.00 o 
   2   9  18        0.57        2.52      0.96 o 
  -2  10  18        0.01       -0.92      0.92 o 
  -1  10  18        0.10        0.27      0.86 o 
   0  10  18        0.36        0.50      1.27 o 
   1  10  18        6.51        8.28      1.25 o 
   2  10  18        0.04        1.65      1.00 o 
  -1  11  18        0.08        0.25      0.97 o 
   0  11  18        1.73        2.94      1.25 o 
   1  11  18        7.40        7.47      1.28 o 
  -4   1  19        2.43        1.86      0.96 o 
  -3   1  19        0.07        0.04      0.82 o 
  -2   1  19        0.00        0.41      0.88 o 
  -1   1  19        8.47       10.10      0.76 o 
   0   1  19       37.09       53.00      1.20 o 
   1   1  19       20.32       17.96      0.81 o 
   2   1  19        3.53        5.25      0.71 o 
   3   1  19        0.02       -0.31      0.76 o 
   4   1  19        1.93        1.06      1.12 o 
  -4   2  19        0.55        0.45      0.96 o 
  -3   2  19        2.84        4.43      0.89 o 
  -2   2  19        0.84        0.39      0.76 o 
  -1   2  19       14.58       16.14      0.85 o 
   0   2  19        2.95        7.05      0.70 o 
   1   2  19       10.37       11.64      0.77 o 
   2   2  19        1.34        1.01      0.71 o 
   3   2  19        0.29        1.64      0.71 o 
   4   2  19        0.17        1.83      1.16 o 
  -4   3  19        0.01        0.08      1.06 o 
  -3   3  19        3.69        3.82      0.95 o 
  -2   3  19        0.00        0.30      0.77 o 
  -1   3  19        0.66        0.01      0.60 o 
   0   3  19       10.15       10.21      0.66 o 
   1   3  19       22.22       23.73      1.09 o 
   2   3  19        2.13        1.65      0.67 o 
   3   3  19        2.70        2.87      0.73 o 
   4   3  19        0.06       -0.29      1.12 o 
  -4   4  19        0.20        2.28      1.02 o 
  -3   4  19        0.59        0.33      0.88 o 
  -2   4  19        6.35        6.16      0.94 o 
  -1   4  19        0.41        0.39      0.59 o 
   0   4  19       11.93        9.42      0.86 o 
   1   4  19        0.53       -0.44      0.64 o 
   2   4  19       12.30       12.16      0.86 o 
   3   4  19        1.66        2.62      1.59 o 
   4   4  19        1.13        1.94      1.12 o 
  -4   5  19       14.29       17.54      1.38 o 
  -3   5  19        0.02        0.01      0.88 o 
  -2   5  19        5.85        5.22      0.80 o 
  -1   5  19       28.35       29.98      2.06 o 
   0   5  19        0.30        0.18      0.69 o 
   1   5  19       13.86       12.15      0.82 o 
   2   5  19       13.58       12.96      1.17 o 
   3   5  19        0.11       -0.05      1.12 o 
   4   5  19        0.54        1.93      1.47 o 
  -4   6  19        0.21        0.11      1.01 o 
  -3   6  19        0.40       -0.34      0.89 o 
  -2   6  19        0.40       -0.52      0.70 o 
  -1   6  19        2.29        1.98      0.76 o 
   0   6  19        2.50        1.87      0.72 o 
   1   6  19        0.06       -0.17      0.66 o 
   2   6  19       20.71       21.03      1.22 o 
   3   6  19        2.03        4.56      1.56 o 
  -3   7  19        0.06        0.54      0.95 o 
  -2   7  19        2.17        3.71      0.91 o 
  -1   7  19        4.77        3.19      0.80 o 
   0   7  19        1.59        2.35      0.76 o 
   1   7  19        1.46        0.84      0.85 o 
   2   7  19        0.62        1.13      0.91 o 
   3   7  19        7.09        8.91      1.72 o 
  -3   8  19        6.42        9.53      1.30 o 
  -2   8  19        0.10       -0.44      0.85 o 
  -1   8  19        3.23        3.10      0.86 o 
   0   8  19        4.28        4.24      0.94 o 
   1   8  19        6.00        7.17      0.92 o 
   2   8  19        0.13        0.44      0.91 o 
   3   8  19        0.67        1.26      1.04 o 
  -2   9  19        1.73        3.98      0.93 o 
  -1   9  19        0.24       -0.53      0.81 o 
   0   9  19        0.30        0.00      0.97 o 
   1   9  19       12.47       10.76      1.38 o 
   2   9  19        2.08        3.16      1.15 o 
  -2  10  19        0.45        0.53      0.95 o 
  -1  10  19        0.06        0.05      0.92 o 
   0  10  19        0.62       -0.55      0.92 o 
   1  10  19        2.52        2.88      1.21 o 
  -4   0  20        4.02        2.44      1.46 o 
  -3   0  20        6.68        8.57      1.57 o 
  -2   0  20       12.48       18.47      2.34 o 
  -1   0  20       12.03       10.14      2.85 o 
   0   0  20        1.62        1.16      1.14 o 
   1   0  20       53.39       49.15      1.77 o 
   2   0  20        2.55        3.37      1.22 o 
   3   0  20        0.41        1.12      1.15 o 
   4   0  20        2.63        3.91      2.85 o 
  -4   1  20        0.02       -1.02      1.02 o 
  -3   1  20        1.43        0.88      0.90 o 
  -2   1  20        1.64        1.81      0.87 o 
  -1   1  20        3.92        4.57      0.87 o 
   0   1  20       59.91       61.46      1.25 o 
   1   1  20       16.04       18.95      0.93 o 
   2   1  20        2.42        2.44      1.24 o 
   3   1  20        2.89        3.70      0.92 o 
   4   1  20        0.07       -1.07      1.07 o 
  -4   2  20        0.25       -0.22      1.02 o 
  -3   2  20        2.73        2.15      0.91 o 
  -2   2  20        0.23       -0.35      0.76 o 
  -1   2  20        2.52        3.77      0.71 o 
   0   2  20        3.01        4.00      0.61 o 
   1   2  20        5.62        5.82      0.69 o 
   2   2  20       12.91       15.09      0.91 o 
   3   2  20        0.35        0.70      0.85 o 
   4   2  20        0.14       -0.56      1.16 o 
  -4   3  20       10.17       11.99      1.27 o 
  -3   3  20        4.67        2.81      1.06 o 
  -2   3  20        0.13       -0.18      0.91 o 
  -1   3  20        4.53        4.55      0.70 o 
   0   3  20       19.26       17.78      1.02 o 
   1   3  20       29.79       31.34      1.69 o 
   2   3  20        3.16        3.28      0.74 o 
   3   3  20        6.83        8.30      1.14 o 
   4   3  20        0.04       -1.15      1.15 o 
  -4   4  20        6.01        7.18      2.06 o 
  -3   4  20        0.05        0.27      0.89 o 
  -2   4  20        1.89        1.31      0.87 o 
  -1   4  20        0.77        0.61      0.64 o 
   0   4  20       12.91       10.88      1.06 o 
   1   4  20       10.22       10.75      0.82 o 
   2   4  20        0.22        0.27      0.68 o 
   3   4  20        5.97        7.88      1.30 o 
  -4   5  20        0.54        1.61      1.08 o 
  -3   5  20        1.64        1.79      0.95 o 
  -2   5  20        2.39        3.61      1.38 o 
  -1   5  20        0.03        1.26      0.77 o 
   0   5  20        0.05        0.50      0.73 o 
   1   5  20        0.16        0.75      0.67 o 
   2   5  20        0.68        0.61      0.70 o 
   3   5  20        1.54        2.69      1.47 o 
  -3   6  20        0.72        0.61      0.95 o 
  -2   6  20        5.25        5.72      1.15 o 
  -1   6  20        8.29        9.62      0.97 o 
   0   6  20        2.11        1.10      0.76 o 
   1   6  20        0.00       -0.52      0.72 o 
   2   6  20        2.99        5.24      1.32 o 
   3   6  20        0.66        2.04      0.98 o 
  -3   7  20        2.46        2.84      1.18 o 
  -2   7  20        2.19        2.30      1.24 o 
  -1   7  20        1.44        0.65      0.82 o 
   0   7  20        2.32        1.55      0.80 o 
   1   7  20        0.14        0.47      0.85 o 
   2   7  20        0.31        1.41      1.29 o 
   3   7  20        1.53        4.15      2.21 o 
  -2   8  20        0.14        0.42      0.87 o 
  -1   8  20        3.40        4.14      1.05 o 
   0   8  20        2.04        1.61      0.83 o 
   1   8  20        1.88        3.01      1.43 o 
   2   8  20        0.06        0.60      0.95 o 
  -2   9  20        0.07        0.20      0.93 o 
  -1   9  20        1.89        1.29      1.03 o 
   0   9  20        4.96        5.26      0.98 o 
   1   9  20        0.00        1.97      1.16 o 
   0  10  20        1.64        4.65      1.35 o 
  -4   1  21        1.16        0.35      1.32 o 
  -3   1  21        1.32        2.64      0.96 o 
  -2   1  21        4.53        4.58      0.99 o 
  -1   1  21        0.17       -0.76      0.76 o 
   0   1  21        7.02        6.94      0.79 o 
   1   1  21       19.26       21.46      0.99 o 
   2   1  21        0.32        0.09      0.73 o 
   3   1  21        1.89        2.33      0.89 o 
  -4   2  21        0.03        0.48      1.47 o 
  -3   2  21        6.46        7.28      1.50 o 
  -2   2  21        2.42        1.41      1.00 o 
  -1   2  21        0.00       -0.08      0.76 o 
   0   2  21        3.39        3.16      0.72 o 
   1   2  21       15.33       15.14      0.89 o 
   2   2  21       12.61       11.93      0.88 o 
   3   2  21        0.34        0.88      0.84 o 
  -4   3  21        3.88        4.02      1.15 o 
  -3   3  21        3.13        4.58      1.02 o 
  -2   3  21        0.68       -0.27      0.82 o 
  -1   3  21        0.11       -0.64      0.64 o 
   0   3  21       30.09       31.25      1.34 o 
   1   3  21        6.11        8.18      0.78 o 
   2   3  21       10.92       12.49      1.02 o 
   3   3  21        0.96        1.25      1.09 o 
  -3   4  21        1.08        0.94      1.00 o 
  -2   4  21        2.65        2.50      0.97 o 
  -1   4  21        2.05        2.69      0.74 o 
   0   4  21        8.65       10.31      0.97 o 
   1   4  21        1.25        3.65      0.70 o 
   2   4  21        1.83        2.49      0.78 o 
   3   4  21        0.47        1.98      1.25 o 
  -3   5  21        0.40        1.28      1.02 o 
  -2   5  21        0.07        0.74      0.89 o 
  -1   5  21        0.50       -0.73      0.73 o 
   0   5  21        1.41        1.78      0.80 o 
   1   5  21       12.19       11.85      0.98 o 
   2   5  21       10.54       10.17      0.92 o 
   3   5  21        6.13        7.75      1.27 o 
  -3   6  21        9.84       13.13      1.30 o 
  -2   6  21        0.01       -0.78      0.93 o 
  -1   6  21        3.37        4.05      0.87 o 
   0   6  21        1.35        0.33      0.77 o 
   1   6  21        1.72        0.61      0.79 o 
   2   6  21        1.35        4.01      1.01 o 
  -2   7  21        1.34        1.75      1.06 o 
  -1   7  21        1.74        2.13      0.89 o 
   0   7  21        1.11        1.04      0.80 o 
   1   7  21        0.38       -0.61      0.80 o 
   2   7  21        6.48        7.45      1.80 o 
  -2   8  21        1.04        0.08      0.94 o 
  -1   8  21        2.43        1.63      0.97 o 
   0   8  21        0.10       -0.30      0.83 o 
   1   8  21        4.39        6.57      1.55 o 
  -1   9  21        0.73       -0.18      0.94 o 
   0   9  21        0.12        3.59      0.98 o 
  -3   0  22        5.60        5.99      3.06 o 
  -2   0  22        1.72        1.92      1.39 o 
  -1   0  22        0.22        1.78      1.23 o 
   0   0  22        0.07       -0.02      1.20 o 
   1   0  22        5.41        5.26      1.73 o 
   2   0  22        0.44        1.02      1.22 o 
   3   0  22        0.50        0.55      1.22 o 
  -3   1  22        2.37        2.92      1.03 o 
  -2   1  22        1.61        1.36      0.93 o 
  -1   1  22        0.73        2.07      0.87 o 
   0   1  22        4.64        4.32      0.72 o 
   1   1  22       32.22       32.13      1.20 o 
   2   1  22        0.55        0.84      0.79 o 
   3   1  22        2.12        2.70      0.94 o 
  -3   2  22        0.74       -0.19      0.96 o 
  -2   2  22        0.05        0.81      0.90 o 
  -1   2  22        0.38        0.96      0.87 o 
   0   2  22        3.08        1.91      0.74 o 
   1   2  22        2.12        1.78      0.70 o 
   2   2  22        2.08        2.69      0.93 o 
   3   2  22        0.43        1.12      1.21 o 
  -3   3  22        3.66        4.51      1.13 o 
  -2   3  22        2.27        3.71      1.00 o 
  -1   3  22        2.32        2.29      1.16 o 
   0   3  22        0.76        1.52      0.74 o 
   1   3  22       12.31       13.64      1.02 o 
   2   3  22        6.88        9.11      0.87 o 
   3   3  22        0.15        0.46      1.36 o 
  -3   4  22        1.12        2.54      1.07 o 
  -2   4  22        0.10       -0.88      0.88 o 
  -1   4  22        0.80        1.33      0.98 o 
   0   4  22        0.46       -0.73      0.73 o 
   1   4  22        9.17       11.42      1.65 o 
   2   4  22        0.52        1.08      0.86 o 
  -3   5  22        2.99        3.01      1.13 o 
  -2   5  22        1.69        3.43      1.07 o 
  -1   5  22        0.01        0.44      1.21 o 
   0   5  22        2.94        3.91      0.84 o 
   1   5  22        0.12        0.29      0.80 o 
   2   5  22        1.34        3.15      1.01 o 
  -2   6  22        1.24        0.68      1.07 o 
  -1   6  22        5.86        6.87      0.99 o 
   0   6  22        1.40        1.58      0.84 o 
   1   6  22        1.24        0.94      0.83 o 
   2   6  22        2.38        4.25      1.19 o 
  -2   7  22        0.71        0.68      1.12 o 
  -1   7  22        0.12        0.38      0.87 o 
   0   7  22        0.12       -0.21      0.84 o 
   1   7  22        0.46        1.94      0.87 o 
  -1   8  22        1.35        0.59      1.03 o 
   0   8  22        7.55        8.73      1.05 o 
  -3   1  23        0.72        1.34      1.04 o 
  -2   1  23        0.77        1.32      2.26 o 
  -1   1  23        0.89        0.14      0.88 o 
   0   1  23        0.17        0.65      0.92 o 
   1   1  23        0.23        1.74      0.70 o 
   2   1  23        5.40        5.82      1.06 o 
  -3   2  23        2.21        1.97      1.21 o 
  -2   2  23        4.86        5.23      1.12 o 
  -1   2  23        0.03       -0.15      0.88 o 
   0   2  23        1.60        2.50      1.04 o 
   1   2  23        0.09        1.62      1.06 o 
   2   2  23        1.41        1.31      1.02 o 
  -3   3  23        0.79        0.72      1.09 o 
  -2   3  23        2.40        3.18      1.15 o 
  -1   3  23        0.10       -0.80      1.68 o 
   0   3  23        0.24        0.10      0.74 o 
   1   3  23        0.57        1.08      0.83 o 
   2   3  23        0.16        1.24      0.79 o 
  -2   4  23        0.28        0.51      1.08 o 
  -1   4  23        0.96        0.60      1.06 o 
   0   4  23        0.02        0.14      1.12 o 
   1   4  23        1.16        2.71      0.87 o 
   2   4  23        4.53        6.66      0.97 o 
  -2   5  23        0.06       -1.06      1.06 o 
  -1   5  23        0.55        1.46      1.07 o 
   0   5  23        0.00        0.56      0.81 o 
   1   5  23        3.80        4.68      1.15 o 
   2   5  23        3.50        6.53      1.58 o 
  -1   6  23        0.05       -0.09      1.07 o 
   0   6  23        0.00       -0.64      0.81 o 
   1   6  23        0.20        1.21      1.18 o 
   0   7  23        0.02       -0.72      1.18 o 
  -2   0  24        0.11        1.15      3.57 o 
  -1   0  24        5.09        5.43      2.24 o 
   0   0  24        0.00        0.61      1.43 o 
   1   0  24        0.53       -1.43      1.43 o 
   2   0  24        7.28        4.79      1.30 o 
  -2   1  24        8.03        7.48      1.72 o 
  -1   1  24        7.34        8.62      1.12 o 
   0   1  24        0.42       -1.13      1.13 o 
   1   1  24        0.05        0.45      1.67 o 
   2   1  24        3.87        3.06      0.88 o 
  -2   2  24        5.81        6.74      1.14 o 
  -1   2  24        0.00        0.08      1.41 o 
   0   2  24        0.46       -1.42      1.42 o 
   1   2  24        0.42       -0.86      1.06 o 
   2   2  24        0.09        0.20      1.12 o 
  -2   3  24        0.79       -0.41      1.08 o 
  -1   3  24        0.66        2.17      1.07 o 
   0   3  24        0.41        1.50      1.06 o 
   1   3  24        3.39        2.38      0.91 o 
  -1   4  24        1.70        0.11      1.08 o 
   0   4  24        1.15        0.82      0.85 o 
   1   4  24        4.93        5.15      0.95 o 
  -1   5  24        0.22        0.81      1.07 o 
   0   5  24        0.30       -0.24      1.12 o 
  -1   1  25        2.08        2.38      1.17 o 
   0   1  25        0.18        0.69      1.06 o 
   1   1  25        0.05        0.10      1.15 o 
  -1   2  25        2.61        3.53      1.19 o 
   0   2  25        0.46       -0.04      1.06 o 
   1   2  25        1.06        2.91      0.98 o 
  -1   3  25        0.08        1.21      1.16 o 
   0   3  25        1.84        2.59      1.18 o 
                                                 
